# Supplementary material for: (2S,5S,6R)-5-(4-Methyl­phen­yl)-3-phenyl-4,8-dioxa-3-aza­tricyclo­[7.4.0.02,6]trideca-1(13),9,11-triene-6-carbonitrile
Source: Acta Crystallogr Sect E Struct Rep Online. 2012 Jan 7;68(Pt 2):o283–4. doi: 10.1107/S1600536811055413 (PMC3274980; doi:10.1107/S1600536811055413)
Supplement: Supplementary file 2 [file e-68-0o283-Isup2.hkl]

#
# h,k,l, Fc-squared, Fo-squared, sigma(Fo-squared) and status flag
#
data_I
_shelx_title ' ISI245A in P2(1)2(1)2(1)'
_shelx_refln_list_code          4
_shelx_F_calc_maximum      203.74
_exptl_crystal_F_000       776.00
_reflns_d_resolution_high  0.7651
 
loop_
 _symmetry_equiv_pos_as_xyz
 'x, y, z'
 '-x+1/2, -y, z+1/2'
 '-x, y+1/2, -z+1/2'
 'x+1/2, -y+1/2, -z'
 
_cell_length_a     8.9890
_cell_length_b     9.8432
_cell_length_c    22.0836
_cell_angle_alpha  90.000
_cell_angle_beta   90.000
_cell_angle_gamma  90.000
 
_shelx_F_squared_multiplier     1.000
 
loop_
 _refln_index_h
 _refln_index_k
 _refln_index_l
 _refln_F_squared_calc
 _refln_F_squared_meas
 _refln_F_squared_sigma
 _refln_observed_status
   2   0   0    41507.95    69935.16   6805.01 o
   4   0   0     2022.48     3067.72    179.79 o
   6   0   0        2.73      -15.60     15.60 o
   8   0   0      148.34      198.42     38.68 o
  10   0   0       59.66       64.55     32.52 o
   1   1   0     8521.18     7764.08    317.50 o
   2   1   0     1745.61     1615.37     85.58 o
   3   1   0     2008.34     3019.52    116.25 o
   4   1   0       15.74       16.58      1.54 o
   5   1   0      899.92     1322.71     68.30 o
   6   1   0      191.81      256.83     15.89 o
   7   1   0        0.16       -2.17      2.93 o
   8   1   0       16.84       14.51     17.46 o
   9   1   0       53.18       76.70     22.66 o
  10   1   0       10.21       25.51     21.76 o
  11   1   0       30.49      -17.55     21.48 o
   0   2   0      237.08      199.80     11.10 o
   1   2   0       11.56        6.05      1.75 o
   2   2   0     6533.15     5931.51    228.01 o
   3   2   0     2199.75     1899.38     87.47 o
   4   2   0      962.91     1472.54     87.43 o
   5   2   0      210.66      283.34     13.31 o
   6   2   0       67.19       89.96      5.89 o
   7   2   0        4.90        1.03      6.19 o
   8   2   0       36.45       19.50     18.40 o
   9   2   0      169.87      191.60     30.39 o
  10   2   0        2.93       -3.27     20.13 o
  11   2   0       47.53       33.76     24.36 o
   1   3   0       27.56       25.62      2.21 o
   2   3   0     2189.42     1888.76     71.86 o
   3   3   0      434.68      438.97     21.44 o
   4   3   0      774.04      802.00     53.28 o
   5   3   0        2.49        4.72      2.92 o
   6   3   0       16.15       23.37      3.79 o
   7   3   0        0.09       -5.84      5.84 o
   8   3   0       93.94      116.69     23.38 o
   9   3   0        0.04       -7.68     18.30 o
  10   3   0       20.06       48.01     29.13 o
  11   3   0        2.10       15.76     23.36 o
   0   4   0      255.77      246.07     14.39 o
   1   4   0      576.97      498.80     22.14 o
   2   4   0      577.72      540.97     22.21 o
   3   4   0        0.40       -1.70      2.11 o
   4   4   0        1.70        7.45      3.23 o
   5   4   0      128.68      159.32     18.73 o
   6   4   0       71.00       79.30      6.57 o
   7   4   0       12.39       44.31     28.81 o
   8   4   0       14.04       26.07     17.57 o
   9   4   0        3.83       24.02     37.80 o
  10   4   0       35.08       34.30     33.82 o
  11   4   0        1.38       -2.75     36.47 o
   1   5   0      411.89      386.08     22.11 o
   2   5   0      478.19      407.38     18.80 o
   3   5   0        1.41        0.59      3.76 o
   4   5   0      187.99      227.52     14.83 o
   5   5   0      183.55      221.76     21.28 o
   6   5   0      182.69      205.53     25.52 o
   7   5   0       37.25       53.34     11.24 o
   8   5   0       33.97      107.13     34.43 o
   9   5   0       48.10       58.48     30.13 o
  10   5   0       17.01       17.37     23.02 o
   0   6   0      136.35      148.20     15.18 o
   1   6   0      922.93      826.67     44.81 o
   2   6   0      117.96      102.51     11.09 o
   3   6   0      955.84      868.76     38.16 o
   4   6   0      280.36      260.56     12.11 o
   5   6   0       37.57       51.32      9.86 o
   6   6   0        6.75       91.65     55.74 o
   7   6   0       26.48       93.35     31.21 o
   8   6   0        0.56       86.54     39.55 o
   9   6   0        5.04       78.79     30.13 o
  10   6   0        2.72      -13.33     21.75 o
   1   7   0      118.35      132.77     10.83 o
   2   7   0      302.49      305.43     27.00 o
   4   7   0      145.54      132.85     11.56 o
   5   7   0       28.10      216.81     21.68 o
   6   7   0       19.21       42.73     25.17 o
   7   7   0        0.25       10.88      8.26 o
   8   7   0        0.32        3.66      9.47 o
   9   7   0        8.43        5.26     10.85 o
   0   8   0      402.51      407.75     35.25 o
   1   8   0      352.23      326.09     20.84 o
   2   8   0      458.92      388.17     24.06 o
   3   8   0      152.26      206.33     15.18 o
   4   8   0       93.51      166.64     13.36 o
   5   8   0        6.18       29.82     11.61 o
   6   8   0       15.34       55.88     12.80 o
   7   8   0       19.25       12.38     10.77 o
   8   8   0        8.93       -4.89      9.68 o
   9   8   0        0.04       -5.49     10.57 o
   1   9   0      329.68      305.97     20.50 o
   2   9   0        0.02       48.95      8.88 o
   3   9   0      137.13      122.85     18.08 o
   4   9   0        3.56       10.93     16.54 o
   5   9   0        1.55       -0.70      9.58 o
   6   9   0        5.57       23.01     11.47 o
   7   9   0        0.47        2.87     10.98 o
   8   9   0        1.70       17.14     12.38 o
   0  10   0       49.90       53.01     13.36 o
   1  10   0       62.53       68.15     10.32 o
   2  10   0        5.11       23.74     11.61 o
   3  10   0       13.82       31.22      8.31 o
   4  10   0       50.99       74.60     10.50 o
   5  10   0       75.03       64.41     15.74 o
   6  10   0       25.61       27.28     13.50 o
   7  10   0       17.37        1.19     11.68 o
   1  11   0       21.80       15.90     11.33 o
   2  11   0        0.37        8.11     19.02 o
   3  11   0        0.30        8.40      7.97 o
   4  11   0       25.36       20.28     12.59 o
   5  11   0        0.81       13.85     13.29 o
   0  12   0       70.84       61.48     16.65 o
   1  12   0        0.34       10.98      8.40 o
   2  12   0       19.86       19.04      9.07 o
   3  12   0        5.19        5.75     12.38 o
   1   0   1     3352.51     3868.16    223.82 o
   3   0   1      150.00      203.64      9.31 o
   4   0   1      757.70     1133.86     41.22 o
   5   0   1       30.80       32.87      3.69 o
   6   0   1       87.39      141.48     19.46 o
   7   0   1        9.63        7.41     13.90 o
   8   0   1       10.42       21.57     17.53 o
   9   0   1        7.95      -14.85     17.92 o
  10   0   1       12.60       24.61     20.99 o
  11   0   1        0.36       -2.86     21.22 o
 -11   1   1        9.90        3.41     24.93 o
 -10   1   1       42.46       40.48     22.07 o
  -9   1   1       24.72       40.89     22.24 o
  -8   1   1       78.11       66.07     20.07 o
  -7   1   1       18.94       27.11     11.99 o
  -6   1   1       84.13      102.05      6.22 o
  -5   1   1      257.02      362.95     20.01 o
  -4   1   1      273.42      400.07     13.72 o
  -3   1   1     1255.56     1860.83     77.10 o
  -2   1   1     4493.89     3783.05    156.01 o
  -1   1   1       86.81       74.40      3.94 o
   0   1   1      392.21      203.52     20.77 o
   1   1   1       86.75       77.10      3.48 o
   2   1   1     4493.40     3857.35    172.03 o
   3   1   1     1255.21     1853.35     84.85 o
   4   1   1      273.22      416.74     17.73 o
   5   1   1      257.13      347.54     17.96 o
   6   1   1       84.03      115.85      8.14 o
   7   1   1       19.01       27.28      5.10 o
   8   1   1       78.03       93.34     21.08 o
   9   1   1       24.71       17.97     19.81 o
  10   1   1       42.45       15.61     21.34 o
  11   1   1        9.88      -17.54     21.54 o
 -11   2   1        0.22       11.85     22.95 o
 -10   2   1       22.67       37.90     22.15 o
  -9   2   1       13.93       29.11     19.65 o
  -8   2   1       33.50       17.75     17.57 o
  -7   2   1       27.37       34.94      9.88 o
  -6   2   1      254.18      359.62     21.18 o
  -5   2   1       52.02       78.18      5.25 o
  -4   2   1     1957.44     2767.53    182.95 o
  -3   2   1      252.36      232.29     12.09 o
  -2   2   1     7737.33     6919.02    297.07 o
  -1   2   1     9983.32     8797.49    293.87 o
   0   2   1     7453.29     6419.43    231.96 o
   1   2   1     9988.08     8583.60    293.85 o
   2   2   1     7736.72     7274.30    241.29 o
   3   2   1      252.80      240.36     15.79 o
   4   2   1     1956.84     2884.45    139.81 o
   5   2   1       51.98       75.58      5.01 o
   6   2   1      254.20      343.87     22.21 o
   7   2   1       27.45       42.76      8.15 o
   8   2   1       33.50       22.68     18.37 o
   9   2   1       13.90       45.04     20.98 o
  10   2   1       22.60      -19.50     19.50 o
  11   2   1        0.22      -20.94     20.94 o
 -11   3   1       26.86       16.19     24.09 o
 -10   3   1       42.63       60.05     27.77 o
  -9   3   1        9.23       18.61     19.29 o
  -8   3   1        9.34        4.68      6.41 o
  -7   3   1        0.09       -3.05      3.05 o
  -6   3   1       62.98       67.72      5.68 o
  -5   3   1      479.27      645.47     27.59 o
  -4   3   1      844.96      999.35     75.35 o
  -3   3   1     1035.09      955.13     45.18 o
  -2   3   1      469.59      484.81     20.90 o
  -1   3   1     1918.94     1689.58     57.07 o
   0   3   1     2556.87     2224.68     81.02 o
   1   3   1     1917.22     1649.39     57.03 o
   2   3   1      469.81      473.51     17.99 o
   3   3   1     1035.86      974.17     45.10 o
   4   3   1      845.27     1107.89     79.68 o
   5   3   1      479.49      616.03     41.37 o
   6   3   1       63.02       66.64      5.36 o
   7   3   1        0.09       -4.01      4.01 o
   8   3   1        9.35       10.88     31.86 o
   9   3   1        9.23        9.45     20.09 o
  10   3   1       42.65       41.60     23.30 o
  11   3   1       26.86        9.54     22.21 o
 -11   4   1        1.99       -4.98     23.10 o
 -10   4   1        0.31      -14.08     26.72 o
  -9   4   1       18.22       38.22     20.35 o
  -8   4   1       22.08       29.22      7.29 o
  -7   4   1      132.42      120.78     22.32 o
  -6   4   1       35.84       52.16      8.09 o
  -5   4   1      159.31      176.26     15.43 o
  -4   4   1      560.39      639.77     69.72 o
  -3   4   1      675.30      716.27     71.37 o
  -2   4   1      325.45      289.19     13.39 o
  -1   4   1     1141.37     1060.56     41.67 o
   0   4   1       80.79       84.65      4.67 o
   1   4   1     1140.99     1038.88     45.31 o
   2   4   1      325.30      288.20     12.33 o
   3   4   1      674.86      699.94     44.64 o
   4   4   1      560.47      643.03     38.64 o
   5   4   1      159.30      156.06     13.22 o
   6   4   1       35.91       46.78      6.41 o
   7   4   1      132.34      142.34     16.09 o
   8   4   1       22.13       22.81     11.53 o
   9   4   1       18.19       -1.32     19.47 o
  10   4   1        0.31        0.98     20.38 o
  11   4   1        1.99        2.86     22.47 o
 -10   5   1       15.29       13.55     50.32 o
  -9   5   1        2.97       37.99     24.62 o
  -8   5   1      122.39      130.37     31.57 o
  -7   5   1       11.75       37.09      8.79 o
  -6   5   1       35.06       37.73      9.14 o
  -5   5   1       69.94       89.92     11.80 o
  -4   5   1       49.38       52.70      5.19 o
  -3   5   1      147.17      141.57      7.34 o
  -2   5   1      597.78      555.81     24.70 o
  -1   5   1     1256.16     1115.84     58.88 o
   0   5   1      725.72      687.05     37.17 o
   1   5   1     1255.93     1110.70     58.93 o
   2   5   1      597.71      543.92     24.64 o
   3   5   1      147.21      131.73     11.29 o
   4   5   1       49.51       50.99      5.37 o
   5   5   1       70.06       68.41      6.22 o
   6   5   1       35.10      103.37     70.29 o
   7   5   1       11.79       23.51      7.78 o
   8   5   1      122.30      127.96     31.21 o
   9   5   1        3.00       47.88     19.44 o
  10   5   1       15.27        2.06     22.08 o
 -10   6   1        5.79       27.10     23.21 o
  -9   6   1       80.92      103.67     13.92 o
  -8   6   1       70.71       80.16     11.98 o
  -7   6   1       76.48       85.80     18.64 o
  -6   6   1       99.68      122.82      9.68 o
  -5   6   1       10.64       12.80     11.50 o
  -4   6   1       66.97       84.08      9.40 o
  -2   6   1      157.28      171.73     11.82 o
  -1   6   1       58.59       62.49      7.02 o
   0   6   1       24.76       19.57      8.01 o
   1   6   1       58.59       49.24      9.58 o
   2   6   1      157.33      160.71     11.60 o
   4   6   1       66.93       66.15      7.93 o
   5   6   1       10.63       14.64      8.43 o
   6   6   1       99.73      113.12      9.13 o
   7   6   1       76.54      101.31     12.77 o
   8   6   1       70.69       81.27     16.71 o
   9   6   1       80.93       84.95     17.41 o
  10   6   1        5.77       -7.29     21.25 o
  -9   7   1       20.58       25.33     18.35 o
  -8   7   1        9.82        8.20     10.66 o
  -7   7   1       24.60       33.53     11.40 o
  -6   7   1       19.95       29.25      8.82 o
  -5   7   1      283.33      263.62     17.55 o
  -4   7   1        3.65       59.42     36.85 o
  -3   7   1      361.85      361.94     21.54 o
  -2   7   1      352.26      364.34     22.67 o
  -1   7   1      168.29      175.80     25.67 o
   0   7   1      494.06      585.19     78.86 o
   1   7   1      168.63      163.19     12.26 o
   2   7   1      351.64      410.68     73.23 o
   3   7   1      362.03      342.83     21.46 o
   4   7   1        3.63       63.55     34.17 o
   5   7   1      283.02      281.20     26.70 o
   6   7   1       19.89       37.00     22.45 o
   7   7   1       24.56        9.12      8.27 o
   8   7   1        9.80       -6.77      8.57 o
   9   7   1       20.58       19.05     11.38 o
  -9   8   1        4.10       -3.57     12.94 o
  -8   8   1        1.81        3.57     12.10 o
  -7   8   1        2.57       24.83     11.54 o
  -6   8   1      141.92      118.20     16.65 o
  -5   8   1      103.82      104.04     18.88 o
  -4   8   1      216.79      239.92     23.36 o
  -3   8   1      215.44      244.53     16.96 o
  -2   8   1       38.36      277.61     30.84 o
  -1   8   1      165.59      154.78     18.46 o
   0   8   1       50.16      273.04     52.87 o
   1   8   1      165.63      144.01     17.35 o
   2   8   1       38.42      265.46     17.98 o
   3   8   1      215.43      241.67     16.96 o
   4   8   1      216.79      212.68     18.08 o
   5   8   1      103.77       93.31     10.60 o
   6   8   1      141.82      110.19     27.35 o
   7   8   1        2.58       20.74      9.19 o
   8   8   1        1.81        1.88      9.47 o
   9   8   1        4.09       -2.48     13.32 o
  -8   9   1       21.58       -3.78     12.24 o
  -7   9   1        3.46       -7.69     10.35 o
  -6   9   1       13.77       24.76     11.54 o
  -5   9   1        5.55       15.51     10.74 o
  -4   9   1       43.39       53.09      9.09 o
  -3   9   1       13.20       39.57     35.49 o
  -2   9   1      104.19      123.60     36.96 o
   0   9   1      141.97      144.60     25.70 o
   1   9   1       32.49      233.88     24.34 o
   2   9   1      104.39      122.88     40.81 o
   3   9   1       13.20       22.92     13.57 o
   4   9   1       43.43       38.23     11.68 o
   5   9   1        5.56       21.82     11.26 o
   6   9   1       13.76        6.43     10.77 o
   7   9   1        3.45       -5.60     10.49 o
   8   9   1       21.59       16.37     13.01 o
  -7  10   1       12.09       13.29     13.50 o
  -6  10   1        1.19       18.04     12.66 o
  -5  10   1        9.00       12.80     11.47 o
  -4  10   1       30.42       53.94     31.58 o
  -3  10   1       25.24       16.45      9.41 o
  -2  10   1       36.20       43.01      9.10 o
  -1  10   1        6.14       28.72     20.04 o
   0  10   1       28.78       49.46     11.09 o
   1  10   1        6.11       19.39      7.60 o
   2  10   1       36.20       34.60      8.60 o
   3  10   1       25.34       17.58      7.79 o
   4  10   1       30.41       33.52      8.67 o
   5  10   1        9.02       20.98     11.75 o
   6  10   1        1.19       10.84     11.96 o
   7  10   1       12.11       20.98     13.29 o
  -5  11   1        6.48        4.48     12.38 o
  -4  11   1        0.81       18.54      8.65 o
  -3  11   1       14.99       11.73      8.26 o
  -2  11   1        7.98       13.31      8.16 o
  -1  11   1        6.70        9.67      7.70 o
   0  11   1       13.91       11.97      7.91 o
   1  11   1        6.74       11.17      9.20 o
   2  11   1        7.99        3.12      7.63 o
   3  11   1       15.03       22.54      8.60 o
   4  11   1        0.81       -2.59     10.98 o
   5  11   1        6.48       12.52     13.15 o
  -4  12   1        0.30        8.18     12.73 o
  -3  12   1        0.20        7.16     10.49 o
  -2  12   1       46.59       52.25     10.80 o
  -1  12   1        7.13       14.70      8.77 o
   0  12   1       60.01       59.75     11.42 o
   1  12   1        7.11       13.92      8.80 o
   2  12   1       46.61       37.25     11.51 o
   3  12   1        0.20       12.73     11.26 o
   4  12   1        0.30        0.28     12.59 o
   1   0   2     3163.03     2865.20    104.19 o
   2   0   2     4478.25     6421.50    377.93 o
   3   0   2        2.33        2.60      1.53 o
   4   0   2      398.03      582.59     30.78 o
   5   0   2      394.55      615.82     32.87 o
   6   0   2       66.97       97.29     16.18 o
   7   0   2       68.16       72.95     16.88 o
   8   0   2      134.36      141.06     26.61 o
   9   0   2        0.03      -18.49     30.70 o
  10   0   2       41.46       48.74     21.67 o
  11   0   2        0.13       -8.49     20.70 o
 -11   1   2       18.03       41.88     23.19 o
 -10   1   2        5.62        4.73     19.99 o
  -9   1   2       20.49       17.40     19.08 o
  -8   1   2       23.02        7.86     16.52 o
  -7   1   2       43.76       60.28      6.87 o
  -6   1   2      195.59      270.00     13.17 o
  -5   1   2      221.21      332.10     18.57 o
  -4   1   2      390.56      522.28     26.76 o
  -3   1   2      226.80      298.27     11.53 o
  -2   1   2     1038.93      974.69     34.39 o
  -1   1   2     4464.84     3872.71    132.13 o
   0   1   2        3.88        3.85      1.53 o
   1   1   2     4463.04     3868.98    132.18 o
   2   1   2     1039.55      912.78     43.14 o
   3   1   2      226.63      301.49     18.67 o
   4   1   2      390.30      480.77     94.49 o
   5   1   2      220.90      295.40     27.79 o
   6   1   2      195.57      292.99     26.84 o
   7   1   2       43.78       51.91     16.12 o
   8   1   2       23.00       18.04     22.10 o
   9   1   2       20.49       15.42     19.21 o
  10   1   2        5.62      -19.21     19.26 o
  11   1   2       18.02        8.85     39.62 o
 -11   2   2       14.49       34.10     23.85 o
 -10   2   2       23.31       87.74     30.81 o
  -9   2   2       92.60      113.40     24.65 o
  -8   2   2       44.72       24.35     18.09 o
  -7   2   2       22.78       25.98      5.99 o
  -6   2   2      193.07      268.35     13.36 o
  -5   2   2       13.39       22.23      3.27 o
  -4   2   2      182.72      263.21     14.48 o
  -3   2   2     1003.37     1048.05    103.07 o
  -2   2   2     3899.58     3462.79    132.67 o
  -1   2   2     1272.95     1090.21     39.55 o
   0   2   2      354.26      317.24     12.07 o
   1   2   2     1273.02     1078.65     37.09 o
   2   2   2     3898.85     3481.71    117.16 o
   4   2   2      182.48      268.50     13.34 o
   5   2   2       13.45       25.73      4.62 o
   6   2   2      193.15      286.62     27.26 o
   7   2   2       22.73       30.36     15.27 o
   8   2   2       44.79       22.19     17.76 o
   9   2   2       92.48       96.88     23.81 o
  10   2   2       23.33       22.05     22.69 o
  11   2   2       14.50        4.11     22.59 o
 -11   3   2        0.63        5.61     23.57 o
 -10   3   2        6.87       40.99     25.35 o
  -9   3   2       44.29       88.97     23.40 o
  -8   3   2        7.99       -2.55      7.59 o
  -7   3   2       15.64       11.48      6.81 o
  -6   3   2       10.23       12.08      9.34 o
  -5   3   2      197.72      218.35     11.28 o
  -4   3   2       81.21       92.12      9.80 o
  -3   3   2      369.56      336.64     18.42 o
  -2   3   2     3189.86     2925.06    116.36 o
  -1   3   2      203.46      188.82      7.99 o
   0   3   2     1920.74     1741.82     63.64 o
   1   3   2      202.79      175.20      7.09 o
   2   3   2     3188.11     2710.40     99.50 o
   3   3   2      370.11      328.21     15.64 o
   4   3   2       81.15       91.96     11.63 o
   5   3   2      197.91      218.06     18.24 o
   6   3   2       10.19        4.57      8.57 o
   7   3   2       15.61       14.41      9.63 o
   8   3   2        7.98       -9.73     16.98 o
   9   3   2       44.37       22.06     21.24 o
  10   3   2        6.88        8.98     21.45 o
  11   3   2        0.63       15.61     26.33 o
 -11   4   2        0.10       -5.20     22.67 o
 -10   4   2        6.74        9.17     21.58 o
  -9   4   2       27.96       14.78     13.69 o
  -8   4   2       18.92       21.61      7.54 o
  -7   4   2        1.03       -0.50      6.92 o
  -6   4   2      130.01      164.66     16.16 o
  -5   4   2       71.45       96.11     12.53 o
  -4   4   2      294.97      341.79     30.04 o
  -3   4   2      524.47      543.08     24.86 o
  -2   4   2     1839.94     1701.11     70.76 o
  -1   4   2     1014.25      900.04     39.32 o
   0   4   2       65.56       77.52      6.09 o
   1   4   2     1014.70      925.71     39.36 o
   2   4   2     1839.30     1681.29     65.01 o
   3   4   2      524.90      492.53     19.46 o
   4   4   2      295.05      336.58     27.73 o
   5   4   2       71.58       90.47      7.14 o
   6   4   2      129.89      169.99      9.76 o
   7   4   2        1.04       14.46     14.12 o
   8   4   2       18.90       23.24     10.59 o
   9   4   2       27.97       27.64     20.42 o
  10   4   2        6.74       -9.97     20.49 o
  11   4   2        0.10        6.41     22.10 o
 -10   5   2       33.19       64.42     41.79 o
  -9   5   2       59.56       76.41     19.61 o
  -8   5   2       36.11       76.50     11.25 o
  -7   5   2       32.40       26.73      8.78 o
  -6   5   2       33.94       30.99     12.81 o
  -5   5   2       32.42       34.06     12.55 o
  -4   5   2      122.65      141.92      7.28 o
  -3   5   2      846.67      772.43     33.01 o
  -2   5   2      437.07      366.56     16.70 o
  -1   5   2      158.77      153.62     10.71 o
   0   5   2       32.57       37.64      5.27 o
   1   5   2      158.51      157.20     10.61 o
   2   5   2      437.68      358.33     15.33 o
   3   5   2      846.78      749.36     30.29 o
   4   5   2      122.62      120.16      8.57 o
   5   5   2       32.35       31.61      9.23 o
   6   5   2       34.08       32.87      6.37 o
   7   5   2       32.47       48.19      9.28 o
   8   5   2       36.16       98.74     42.77 o
   9   5   2       59.53       42.43     22.61 o
  10   5   2       33.20       17.61     22.74 o
 -10   6   2       19.96       29.63     34.93 o
  -9   6   2       14.80       46.29     17.89 o
  -8   6   2       16.40       29.49     10.29 o
  -7   6   2       20.72       56.04     16.35 o
  -6   6   2       51.54      102.29     37.30 o
  -5   6   2       44.74       36.20      7.84 o
  -4   6   2       93.38       99.68     14.57 o
  -3   6   2      207.24      192.40     12.06 o
  -2   6   2       28.98       19.00      4.99 o
  -1   6   2      173.03      152.68     10.93 o
   0   6   2      103.31       94.63     12.76 o
   1   6   2      173.09      142.64     10.66 o
   2   6   2       28.99       30.41      6.82 o
   3   6   2      207.11      169.92     17.13 o
   4   6   2       93.26       84.82     13.79 o
   5   6   2       44.77       41.10      6.12 o
   6   6   2       51.69      125.66     36.48 o
   7   6   2       20.68       86.22     22.48 o
   8   6   2       16.37       60.58     27.43 o
   9   6   2       14.77       49.99     20.44 o
  10   6   2       19.93       36.36     22.83 o
  -9   7   2        9.98       -2.55     10.15 o
  -8   7   2        4.11       -6.08     10.14 o
  -7   7   2        2.42       65.85     30.88 o
  -6   7   2       24.39       11.27      9.08 o
  -5   7   2        4.41      358.58     56.65 o
  -4   7   2       65.97       76.12      8.73 o
  -2   7   2      126.81      179.19     17.35 o
  -1   7   2      179.93      190.28     13.18 o
   0   7   2      423.75      379.35     32.24 o
   1   7   2      180.16      184.97     40.43 o
   2   7   2      126.48      138.83     16.16 o
   4   7   2       65.73       59.55     10.52 o
   5   7   2        4.38      224.51     23.22 o
   6   7   2       24.48       33.64     17.31 o
   7   7   2        2.41       26.49     12.41 o
   8   7   2        4.11        7.03      9.06 o
   9   7   2        9.94       16.25     11.04 o
  -8   8   2        2.56       13.57     12.45 o
  -7   8   2       28.33       50.50     12.87 o
  -6   8   2        1.24       29.23     11.12 o
  -5   8   2       39.66       90.55     10.06 o
  -4   8   2      155.34      231.22     24.13 o
  -3   8   2      127.93      110.92     16.02 o
  -2   8   2      464.14      432.55     26.19 o
  -1   8   2       38.73      103.72     15.60 o
   0   8   2      291.56      288.53     18.96 o
   1   8   2       38.66      122.46     16.37 o
   2   8   2      464.38      432.08     26.09 o
   3   8   2      128.14      109.25     15.67 o
   4   8   2      155.37      266.41     24.93 o
   5   8   2       39.67       61.75      7.98 o
   6   8   2        1.22       50.28     10.11 o
   7   8   2       28.27       28.97     11.68 o
   8   8   2        2.56        1.06      9.28 o
   9   8   2       18.31        8.81     20.70 o
  -8   9   2        3.69      -11.54     11.54 o
  -7   9   2       15.30       30.70     12.66 o
  -6   9   2        0.46       10.07     10.91 o
  -5   9   2       30.12       30.33      8.46 o
  -4   9   2       18.44       17.47      7.49 o
  -3   9   2        0.19       -5.35      6.12 o
  -2   9   2       84.81      225.02     50.22 o
  -1   9   2       47.80       86.23     15.60 o
   0   9   2       60.77       96.51     37.77 o
   1   9   2       47.63       93.31     28.40 o
   2   9   2       84.87      168.29     45.39 o
   3   9   2        0.20        9.65     10.56 o
   4   9   2       18.55       33.39      8.01 o
   5   9   2       29.95       37.42     11.75 o
   6   9   2        0.46        8.25     10.84 o
   7   9   2       15.30        3.15     10.91 o
   8   9   2        3.67       17.62     12.59 o
  -7  10   2       24.50       46.79     14.97 o
  -6  10   2        7.38       10.56     12.38 o
  -5  10   2       35.06       29.16     13.15 o
  -4  10   2       13.34       25.64      8.42 o
  -3  10   2        3.85       11.19     10.11 o
  -2  10   2       18.81       29.21      8.54 o
  -1  10   2       20.25       26.07      8.03 o
   0  10   2       72.35       66.15     10.16 o
   1  10   2       20.23       25.10      7.89 o
   2  10   2       18.78       21.88      7.81 o
   3  10   2        3.85       12.58      9.41 o
   4  10   2       13.32        8.42      8.50 o
   5  10   2       35.01       25.39     13.08 o
   6  10   2        7.34        1.47     11.96 o
   7  10   2       24.53       25.88     13.36 o
  -5  11   2       19.66       21.61     13.08 o
  -4  11   2       18.93       16.72      9.12 o
  -3  11   2        5.26       14.25      8.32 o
  -2  11   2        7.84       -3.30      8.36 o
  -1  11   2       14.38       20.02      8.66 o
   0  11   2       48.63       48.55     10.09 o
   1  11   2       14.37       16.43      8.10 o
   2  11   2        7.81        4.68      7.56 o
   3  11   2        5.25       11.60      7.94 o
   4  11   2       18.95       10.56     12.03 o
   5  11   2       19.64       35.60     14.76 o
  -3  12   2        5.23       -0.34      8.35 o
  -2  12   2       11.81       32.59     11.30 o
  -1  12   2       47.14       56.05     11.00 o
   0  12   2       11.45       28.83      9.54 o
   1  12   2       47.08       53.27     11.23 o
   2  12   2       11.85        9.51      8.82 o
   3  12   2        5.22        6.46      8.35 o
   1   0   3       48.45       59.17      2.59 o
   2   0   3    10990.02     9931.36    359.29 o
   3   0   3     1499.33     2056.66     86.00 o
   4   0   3        2.10        3.02      2.63 o
   5   0   3       24.17       26.89      4.19 o
   6   0   3      679.18      959.96     50.40 o
   7   0   3        5.09       -3.12     16.65 o
   8   0   3       79.96       84.97     20.13 o
   9   0   3       26.62       20.36     18.57 o
  10   0   3        3.23       19.51     19.96 o
  11   0   3        0.21      -15.98     20.24 o
 -11   1   3       19.35       44.40     23.23 o
 -10   1   3       10.43        7.67     19.88 o
  -9   1   3       16.27       21.26     18.59 o
  -8   1   3      127.80      121.74     21.88 o
  -7   1   3       20.80       18.77      4.27 o
  -6   1   3      257.46      310.04     18.44 o
  -5   1   3      601.82      784.45     40.01 o
  -4   1   3      136.22      181.22     11.16 o
  -3   1   3      702.82      679.63     24.67 o
  -2   1   3     1484.65     1364.37     49.18 o
  -1   1   3    12129.34    10460.61    320.61 o
   0   1   3     1579.02     1347.09     40.04 o
   1   1   3    12130.25    10452.14    308.34 o
   2   1   3     1485.77     1332.04     52.26 o
   3   1   3      703.20      653.84     31.02 o
   4   1   3      135.86      173.07     17.11 o
   5   1   3      602.10      722.17     56.67 o
   6   1   3      257.60      316.08     28.50 o
   7   1   3       20.81       11.62     16.89 o
   8   1   3      127.54      106.82     23.74 o
   9   1   3       16.21      -18.25     18.25 o
  10   1   3       10.43        7.27     19.79 o
  11   1   3       19.33       35.34     23.46 o
 -11   2   3       29.24       26.71     23.42 o
 -10   2   3       72.43       79.80     24.04 o
  -9   2   3        3.32       -4.10     18.01 o
  -8   2   3        5.89        6.21      4.94 o
  -7   2   3       75.59       88.25      6.49 o
  -6   2   3      223.13      287.28     13.91 o
  -5   2   3      139.60      182.98      9.50 o
  -4   2   3      176.76      178.61     16.84 o
  -3   2   3      170.47      173.80      8.14 o
  -2   2   3     3715.64     3320.13    111.37 o
  -1   2   3     1139.28      994.35     33.55 o
   0   2   3     2463.79     2242.29     81.45 o
   1   2   3     1138.39      966.71     33.54 o
   2   2   3     3716.81     3260.08    111.31 o
   3   2   3      170.43      155.56     11.51 o
   4   2   3      177.08      175.46     17.03 o
   5   2   3      139.44      181.00     13.24 o
   6   2   3      222.98      271.12     38.19 o
   7   2   3       75.56       79.10     17.65 o
   8   2   3        5.94       -2.88     15.69 o
   9   2   3        3.33        4.03     17.95 o
  10   2   3       72.30       58.66     23.61 o
  11   2   3       29.23       30.67     23.30 o
 -11   3   3        1.89       -0.91     21.96 o
 -10   3   3       41.82       66.44     24.09 o
  -9   3   3       14.18        4.64     10.57 o
  -8   3   3       19.16       29.97      8.02 o
  -7   3   3        1.90       -2.79      3.35 o
  -6   3   3      179.19      227.05     12.07 o
  -5   3   3      131.39      149.57      8.54 o
  -4   3   3      669.34      667.40     34.79 o
  -3   3   3     1380.46     1220.21     62.46 o
  -2   3   3     1223.67     1150.37     43.70 o
  -1   3   3     2319.38     1980.48     71.71 o
   0   3   3      210.33      205.30      8.38 o
   1   3   3     2318.37     1970.68     67.23 o
   2   3   3     1224.19     1120.16     40.71 o
   3   3   3     1380.46     1212.15     61.59 o
   4   3   3      669.93      615.96     48.68 o
   5   3   3      131.28      145.12     13.84 o
   6   3   3      179.27      234.17     24.77 o
   7   3   3        1.90      -17.78     19.65 o
   8   3   3       19.09        9.69     29.06 o
   9   3   3       14.18       29.58     20.10 o
  10   3   3       41.83       57.96     23.40 o
  11   3   3        1.89       -6.11     21.43 o
 -11   4   3        0.23      -13.91     22.59 o
 -10   4   3        1.72      -16.84     19.85 o
  -9   4   3       11.58       -2.37      6.71 o
  -8   4   3        6.40        7.48      7.41 o
  -7   4   3       38.22       39.81      9.65 o
  -6   4   3       13.09       17.03     13.15 o
  -5   4   3      228.87      269.73     14.07 o
  -4   4   3      498.02      510.17     43.03 o
  -3   4   3      142.73      147.25     12.21 o
  -2   4   3      104.10      115.16      6.72 o
  -1   4   3     1532.80     1457.88     60.46 o
   0   4   3     1897.69     1802.79     76.34 o
   1   4   3     1532.48     1427.26     55.51 o
   2   4   3      103.82      115.84      6.31 o
   3   4   3      142.93      120.52      6.45 o
   4   4   3      498.07      504.86     31.21 o
   5   4   3      228.89      260.68     19.43 o
   6   4   3       13.05       23.30      6.71 o
   7   4   3       38.25       39.99      8.65 o
   8   4   3        6.41       -2.43     16.97 o
   9   4   3       11.62        8.50     27.98 o
  10   4   3        1.71       -9.66     20.27 o
  11   4   3        0.23       -2.87     24.48 o
 -10   5   3       10.48       28.84     22.22 o
  -9   5   3       20.98       21.14      8.83 o
  -8   5   3       60.21       94.75     11.74 o
  -7   5   3        9.88       27.41     12.54 o
  -6   5   3       16.14       11.68      4.97 o
  -5   5   3       90.53      110.38     26.52 o
  -4   5   3      103.77      116.48      8.20 o
  -3   5   3      115.18      103.42      8.18 o
  -2   5   3      350.71      324.45     15.02 o
  -1   5   3       95.11       89.81      6.35 o
   0   5   3      494.49      482.21     26.93 o
   1   5   3       95.01       87.43      7.76 o
   2   5   3      350.28      317.40     24.69 o
   3   5   3      115.06       98.87     12.47 o
   4   5   3      104.06      107.16     12.10 o
   5   5   3       90.65       84.11      5.66 o
   6   5   3       16.18       20.36      8.01 o
   7   5   3        9.90       23.18      7.64 o
   8   5   3       60.26       77.77     15.41 o
   9   5   3       20.97       59.14     98.23 o
  10   5   3       10.46       26.42     24.58 o
 -10   6   3       11.02       28.56     10.70 o
  -9   6   3       41.43       25.07     10.95 o
  -8   6   3       21.41       46.63     25.08 o
  -7   6   3       38.96       84.69     26.67 o
  -6   6   3       57.69       79.28     10.21 o
  -5   6   3       44.80       57.85     19.19 o
  -4   6   3       33.20       31.82      4.54 o
  -3   6   3      271.57      272.61     18.11 o
  -2   6   3       95.32      112.96     19.16 o
  -1   6   3      200.30      264.09     15.97 o
   0   6   3        0.23       -3.26      3.26 o
   1   6   3      199.86      243.58     28.26 o
   2   6   3       95.46       87.89     10.56 o
   3   6   3      271.23      231.90     30.84 o
   4   6   3       33.15       41.61     10.58 o
   5   6   3       44.79       57.82     13.95 o
   6   6   3       57.66       82.40     12.03 o
   7   6   3       39.01       55.43     10.79 o
   8   6   3       21.40       31.96      9.60 o
   9   6   3       41.46       53.48     22.15 o
  10   6   3       11.01       53.06     46.79 o
  -9   7   3        0.43      -21.09     21.09 o
  -8   7   3       13.18        5.86     24.83 o
  -7   7   3       90.94       95.09     71.06 o
  -6   7   3        0.91        2.34      5.95 o
  -5   7   3      142.92      144.14     12.06 o
  -4   7   3       30.36       55.46     11.96 o
  -3   7   3       58.51       59.98     13.25 o
  -2   7   3      178.18      215.53     14.07 o
  -1   7   3       89.27      139.47     13.32 o
   1   7   3       89.46      144.67     44.20 o
   2   7   3      178.19      187.20     28.61 o
   3   7   3       58.65       47.77     10.37 o
   4   7   3       30.43       44.96     16.09 o
   5   7   3      142.62      107.94      9.92 o
   6   7   3        0.90       12.26     11.35 o
   7   7   3       90.80       79.77     12.76 o
   8   7   3       13.15       12.22      9.30 o
   9   7   3        0.43        0.67     12.34 o
  -8   8   3        1.79       -1.12     11.89 o
  -7   8   3        5.83       -1.89     10.56 o
  -6   8   3       91.05       93.98     79.94 o
  -5   8   3       83.84       98.89     37.18 o
  -4   8   3      427.78      365.74     24.93 o
  -3   8   3       41.26       98.17     10.46 o
  -2   8   3      130.15      313.05     30.28 o
  -1   8   3      703.70      636.45     36.54 o
   0   8   3       39.00      120.16     15.88 o
   1   8   3      703.93      611.48     35.61 o
   2   8   3      130.32      379.49     31.54 o
   3   8   3       41.16       71.90     13.71 o
   4   8   3      427.89      328.47     33.97 o
   5   8   3       83.79       78.66      8.75 o
   6   8   3       90.98       76.57     31.02 o
   7   8   3        5.86       21.93     11.09 o
   8   8   3        1.81       22.36     10.28 o
   9   8   3        2.73      -19.30     19.30 o
  -8   9   3        8.21       28.89     13.85 o
  -7   9   3       20.07       18.46     11.96 o
  -6   9   3       10.22        2.52     10.63 o
  -5   9   3        6.53        1.18      6.93 o
  -4   9   3       44.38       35.71      8.27 o
  -3   9   3       21.44       24.58      7.71 o
  -2   9   3      254.47      245.35     22.59 o
  -1   9   3      164.24      171.51     14.73 o
   0   9   3       14.07       45.76      8.79 o
   1   9   3      164.56      152.56     13.82 o
   2   9   3      254.35      247.30     17.60 o
   3   9   3       21.49        8.92      6.48 o
   4   9   3       44.36       35.42      8.14 o
   5   9   3        6.48        1.75      9.37 o
   6   9   3       10.27       24.34     11.96 o
   7   9   3       20.00       13.96      9.74 o
   8   9   3        8.23        8.68     10.21 o
  -7  10   3       23.10       50.43     14.97 o
  -6  10   3        3.33        0.35     11.68 o
  -5  10   3       26.04       35.53     13.29 o
  -4  10   3        4.42        2.11      7.29 o
  -3  10   3       26.46       39.84      8.80 o
  -2  10   3       19.00       16.31      7.65 o
  -1  10   3       12.02       15.49      7.37 o
   0  10   3        6.11        9.92      7.38 o
   1  10   3       12.00       21.04      7.88 o
   2  10   3       19.02       11.09      7.37 o
   3  10   3       26.52       31.84     15.53 o
   4  10   3        4.41        3.37      6.79 o
   5  10   3       26.05        4.90     11.61 o
   6  10   3        3.31       12.94     12.66 o
   7  10   3       23.09       27.70     13.43 o
  -5  11   3        6.59        4.27     11.68 o
  -4  11   3       18.12       26.01     10.67 o
  -3  11   3        9.25       16.98      8.51 o
  -2  11   3        3.00        6.55      9.27 o
  -1  11   3       29.77       22.85     16.12 o
   0  11   3        5.64        8.22      7.80 o
   1  11   3       29.84       34.15     14.41 o
   2  11   3        3.01       10.12      7.58 o
   3  11   3        9.28       17.46      8.50 o
   4  11   3       18.14       27.91     13.15 o
   5  11   3        6.60        3.57     12.66 o
  -3  12   3        3.13        1.52      8.46 o
  -2  12   3        9.86       20.90      9.59 o
  -1  12   3        2.37       18.60      9.51 o
   0  12   3        1.33       13.35      8.78 o
   1  12   3        2.37        6.60      7.88 o
   2  12   3        9.87       13.81      9.15 o
   3  12   3        3.13        9.29      8.86 o
   0   0   4       60.69       51.87      3.60 o
   1   0   4       46.23       45.26      3.30 o
   2   0   4     3561.85     3127.28    101.29 o
   3   0   4      231.98      186.48     12.34 o
   4   0   4     1101.96     1530.17     77.75 o
   5   0   4      131.23      164.10     10.83 o
   6   0   4       40.70       40.70      5.90 o
   7   0   4       55.34       58.33     15.84 o
   8   0   4       10.58       -5.65     26.47 o
   9   0   4        1.71        3.86     17.23 o
  10   0   4        2.93       -4.88     28.61 o
  11   0   4        1.44       18.89     21.39 o
 -11   1   4       26.96       50.04     23.71 o
 -10   1   4        8.31      -14.09     18.59 o
  -9   1   4       48.13       74.61     21.45 o
  -8   1   4       42.46       35.92      5.83 o
  -7   1   4       15.66       18.27      3.88 o
  -6   1   4        0.02        4.16      3.82 o
  -5   1   4       63.10       73.93      6.86 o
  -4   1   4       10.77       11.14      3.10 o
  -3   1   4      719.61      675.52     35.48 o
  -2   1   4     2154.87     1984.02     71.07 o
  -1   1   4     9454.75     8382.21    247.48 o
   0   1   4     3737.30     3104.86     91.76 o
   1   1   4     9458.08     8407.71    247.49 o
   2   1   4     2154.37     1940.17     63.50 o
   3   1   4      719.49      696.35     41.98 o
   4   1   4       10.83        6.89      3.80 o
   5   1   4       63.02       70.22     12.11 o
   6   1   4        0.02        4.55      9.99 o
   7   1   4       15.67        5.62     16.12 o
   8   1   4       42.36       28.29     17.17 o
   9   1   4       48.08       61.57     25.88 o
  10   1   4        8.34       -7.90     20.21 o
  11   1   4       26.97       44.07     23.36 o
 -11   2   4       27.24       36.63     23.46 o
 -10   2   4       40.97       57.93     23.30 o
  -9   2   4        4.06      -13.64     17.87 o
  -8   2   4       83.73       86.57      8.97 o
  -7   2   4        9.45       10.32      3.72 o
  -6   2   4      130.92      181.36      9.81 o
  -5   2   4      136.61      141.43     11.32 o
  -4   2   4        7.45        8.75      2.78 o
  -3   2   4        1.00       -3.04      3.04 o
  -2   2   4      554.62      469.90     17.58 o
  -1   2   4      137.26      121.42      4.64 o
   0   2   4     1725.55     1526.77     55.75 o
   1   2   4      136.99      111.20      5.09 o
   2   2   4      555.12      459.77     17.47 o
   3   2   4        1.02       -2.87      2.87 o
   4   2   4        7.46        3.13      1.54 o
   5   2   4      136.59      113.50     17.05 o
   6   2   4      130.86      167.40     35.00 o
   7   2   4        9.42       -0.94     12.99 o
   8   2   4       83.68       68.75     19.65 o
   9   2   4        4.10        1.42     17.28 o
  10   2   4       40.99       68.23     43.40 o
  11   2   4       27.22       37.55     28.22 o
 -11   3   4        0.63      -21.00     21.76 o
 -10   3   4       14.94        0.18     22.31 o
  -9   3   4       10.17       -5.75      5.75 o
  -8   3   4       60.51       60.55     15.60 o
  -7   3   4        1.34       -1.15      3.81 o
  -6   3   4       88.66      126.99      8.29 o
  -5   3   4      199.10      223.56     12.59 o
  -4   3   4      250.19      239.47     22.96 o
  -3   3   4     1252.96     1148.28     58.28 o
  -2   3   4      329.57      312.41     12.46 o
  -1   3   4     1816.74     1667.12     68.32 o
   0   3   4      437.98      384.05     14.88 o
   1   3   4     1816.73     1605.60     55.42 o
   2   3   4      329.83      286.49     12.42 o
   3   3   4     1252.70     1111.97     44.71 o
   4   3   4      250.27      266.60     32.08 o
   5   3   4      199.41      234.64     27.23 o
   6   3   4       88.79      123.49      7.33 o
   7   3   4        1.34       -5.52     13.36 o
   8   3   4       60.54       69.35     29.62 o
   9   3   4       10.18       11.47     17.79 o
  10   3   4       14.96       45.27     39.24 o
  11   3   4        0.64        0.81     21.71 o
 -10   4   4        8.68       -9.42     31.61 o
  -9   4   4       16.48       14.27      7.47 o
  -8   4   4       17.26        3.97      7.69 o
  -7   4   4       57.38       80.97     21.62 o
  -6   4   4       93.34      101.74      7.73 o
  -5   4   4       94.67      110.90      6.16 o
  -4   4   4      264.82      228.69     18.21 o
  -3   4   4      866.78      766.34     39.34 o
  -2   4   4      705.60      613.65     26.43 o
  -1   4   4      547.34      558.60     23.81 o
   0   4   4       54.77       49.50      4.21 o
   1   4   4      547.56      534.30     31.94 o
   2   4   4      705.59      597.88     24.24 o
   3   4   4      867.15      727.36     27.30 o
   4   4   4      265.02      203.17      9.71 o
   5   4   4       94.70       97.81      6.95 o
   6   4   4       93.47       84.52      6.83 o
   7   4   4       57.34       99.19     11.77 o
   8   4   4       17.22       18.63     16.92 o
   9   4   4       16.47       15.82     19.16 o
  10   4   4        8.68       -8.74     33.50 o
  11   4   4        3.27      -21.05     23.50 o
 -10   5   4       15.14       21.09     28.47 o
  -9   5   4       25.22       27.18     13.09 o
  -8   5   4       20.74       22.69      9.08 o
  -7   5   4       67.15       76.01     19.84 o
  -6   5   4       20.47       22.54      5.33 o
  -5   5   4      103.56      130.23     20.11 o
  -4   5   4       43.64       53.49      6.52 o
  -3   5   4     1069.46     1006.25     41.90 o
  -2   5   4      214.15      200.53     10.26 o
  -1   5   4      343.91      322.68     18.69 o
   0   5   4     1503.92     1469.25     77.05 o
   1   5   4      343.84      312.44     18.54 o
   2   5   4      214.12      201.75     22.92 o
   3   5   4     1068.46      957.87     38.45 o
   4   5   4       43.67       46.04      4.22 o
   5   5   4      103.55      102.00      7.42 o
   6   5   4       20.48       20.69      6.69 o
   7   5   4       67.35       67.24     11.40 o
   8   5   4       20.78       41.89     14.52 o
   9   5   4       25.18       20.12     65.32 o
  10   5   4       15.14       34.78     61.79 o
 -10   6   4        0.68       14.63     22.49 o
  -9   6   4        4.37       -5.59     11.18 o
  -8   6   4       43.67       73.04     27.73 o
  -7   6   4       73.60      125.45     52.66 o
  -6   6   4      153.63      158.34     27.45 o
  -5   6   4       55.38       59.80     20.03 o
  -4   6   4       45.91       33.34      4.69 o
  -3   6   4      118.21      146.69     12.67 o
  -2   6   4      116.57      121.98     13.22 o
  -1   6   4      147.01      149.11     15.32 o
   0   6   4      124.71      112.03      9.05 o
   1   6   4      147.09      141.77     14.97 o
   2   6   4      116.66      122.63     17.64 o
   3   6   4      118.24      111.83     11.54 o
   4   6   4       46.02       41.24     10.81 o
   5   6   4       55.30       51.61     15.47 o
   6   6   4      153.79      162.47     13.06 o
   7   6   4       73.60       90.92     20.01 o
   8   6   4       43.58       48.09     10.94 o
   9   6   4        4.35       13.53     27.54 o
  10   6   4        0.67        2.45     24.97 o
  -9   7   4        0.90        1.38     13.13 o
  -8   7   4        1.20       20.07     17.55 o
  -7   7   4        2.87       31.14     11.64 o
  -6   7   4        0.92        3.95     14.85 o
  -5   7   4       18.76       66.75     28.41 o
  -4   7   4      106.28      120.36     10.66 o
  -3   7   4       35.96       49.56     13.11 o
  -2   7   4      151.88      180.24     32.07 o
  -1   7   4       74.04      110.16     14.20 o
   0   7   4     1136.95      970.56     52.69 o
   1   7   4       74.11      103.00     10.67 o
   2   7   4      151.89      127.92     15.88 o
   3   7   4       35.96       42.15     11.73 o
   4   7   4      106.41       97.17     15.24 o
   5   7   4       18.78       70.48     32.54 o
   6   7   4        0.92       -4.12     11.51 o
   7   7   4        2.87       35.53      9.67 o
   8   7   4        1.21       23.37      9.73 o
   9   7   4        0.91        0.28     10.43 o
  -8   8   4        5.32      -11.26     12.03 o
  -7   8   4       25.00       21.05     12.38 o
  -6   8   4        8.35       41.02     48.75 o
  -5   8   4       30.33       34.70     12.15 o
  -3   8   4      141.54      134.28     20.42 o
  -2   8   4       40.67       53.36     10.32 o
  -1   8   4      178.07      230.24     21.68 o
   0   8   4      181.92      215.93     41.68 o
   1   8   4      178.02      191.50     21.12 o
   2   8   4       40.76       51.14     10.04 o
   3   8   4      141.74      136.28     12.25 o
   4   8   4       18.04      220.10     23.08 o
   5   8   4       30.32       22.22      8.37 o
   6   8   4        8.36       27.59      9.05 o
   7   8   4       24.98       34.08     19.72 o
   8   8   4        5.32       20.69     10.07 o
  -8   9   4        7.44        7.13     13.15 o
  -7   9   4       11.92        0.77     11.05 o
  -6   9   4        0.79       -0.56     10.00 o
  -5   9   4       11.49        7.07      6.88 o
  -4   9   4       12.53       20.80     11.54 o
  -3   9   4        0.31       -3.43      6.26 o
  -2   9   4       27.40       87.40     52.49 o
  -1   9   4       28.45       74.34     21.58 o
   0   9   4       93.04       89.60     10.90 o
   1   9   4       28.42       72.88     14.41 o
   2   9   4       27.41       42.88     25.49 o
   3   9   4        0.31        1.07     11.37 o
   4   9   4       12.58        8.75      6.44 o
   5   9   4       11.47       -3.57      9.23 o
   6   9   4        0.78        1.25      8.09 o
   7   9   4       11.90       18.73      9.84 o
   8   9   4        7.45       10.73     10.58 o
  -7  10   4        0.61        3.43     12.31 o
  -6  10   4        2.43       -6.01     11.12 o
  -5  10   4       15.31       13.36     10.98 o
  -4  10   4       12.92       11.22      7.78 o
  -3  10   4       31.33       41.41      9.10 o
  -2  10   4       15.76       21.42      7.94 o
  -1  10   4       18.85       14.43      7.40 o
   0  10   4        3.44        1.32      6.69 o
   1  10   4       18.89       24.71      8.01 o
   2  10   4       15.73       19.06      9.34 o
   3  10   4       31.27       21.47      7.96 o
   4  10   4       12.94       10.42     10.77 o
   5  10   4       15.32        8.39     12.10 o
   6  10   4        2.43      -11.19     11.19 o
   7  10   4        0.61       25.74     13.08 o
  -5  11   4        6.41        6.22     11.54 o
  -4  11   4       28.43       55.59     25.11 o
  -3  11   4       10.88       19.63      8.95 o
  -2  11   4       15.05       13.12      8.21 o
  -1  11   4        0.32       10.72      7.98 o
   0  11   4        0.01       -2.99      7.17 o
   1  11   4        0.32       -1.81      7.20 o
   2  11   4       15.00       11.15      8.23 o
   3  11   4       10.90       26.30      8.78 o
   4  11   4       28.38       41.82     14.62 o
   5  11   4        6.43      -10.70     11.54 o
  -3  12   4        8.22        9.97     15.14 o
  -2  12   4        5.04       -2.79      8.27 o
  -1  12   4        6.40       10.14      8.76 o
   0  12   4        5.85        2.04      8.33 o
   1  12   4        6.41       12.12      8.67 o
   2  12   4        5.02       10.00      8.50 o
   3  12   4        8.23        8.32     13.57 o
   1   0   5       85.02       86.94      3.44 o
   2   0   5    12308.19    10953.97    353.47 o
   3   0   5       68.04       82.25      4.20 o
   4   0   5     2018.63     2488.30    157.73 o
   5   0   5       22.16       19.43      4.43 o
   6   0   5        1.34        2.01      3.94 o
   7   0   5       14.89       12.89      5.25 o
   8   0   5       37.17       34.43     16.88 o
   9   0   5        0.02      -16.33     16.33 o
  10   0   5        6.34        5.79     20.98 o
  11   0   5        2.11       -3.50     20.63 o
 -11   1   5        2.12        0.03     21.17 o
 -10   1   5        5.38      -18.26     18.26 o
  -9   1   5       15.55       40.07     18.85 o
  -8   1   5       59.54       51.62      7.35 o
  -7   1   5      169.21      200.48     10.92 o
  -6   1   5       52.34       59.08      6.73 o
  -5   1   5      454.76      549.31     30.26 o
  -4   1   5     1017.87      942.16     51.06 o
  -3   1   5     2681.73     2354.26    121.88 o
  -2   1   5     1407.30     1240.49     40.37 o
  -1   1   5       21.98       22.71      1.46 o
   0   1   5        1.44        1.77      1.00 o
   1   1   5       22.21       24.72      1.64 o
   2   1   5     1406.75     1228.77     40.28 o
   3   1   5     2683.07     2389.24     99.45 o
   4   1   5     1017.59     1047.33     63.93 o
   5   1   5      455.40      587.36     30.32 o
   6   1   5       52.37       59.93     13.10 o
   7   1   5      169.07      173.49     22.66 o
   8   1   5       59.50       37.46     17.38 o
   9   1   5       15.49       23.63     18.42 o
  10   1   5        5.39      -17.62     17.62 o
  11   1   5        2.12       14.28     21.61 o
 -11   2   5       21.89       49.46     23.48 o
 -10   2   5       18.18        8.18     20.17 o
  -9   2   5       14.87        9.49      6.95 o
  -8   2   5       51.48       50.38      8.63 o
  -7   2   5       43.22       42.95      5.84 o
  -6   2   5      106.64      140.32      8.45 o
  -5   2   5        9.13        3.92      3.62 o
  -4   2   5       90.78      104.99      8.52 o
  -3   2   5        9.76        7.74      1.77 o
  -2   2   5       88.90       83.64      4.03 o
  -1   2   5     1268.84     1153.70     38.12 o
   0   2   5      104.70      103.09      4.23 o
   1   2   5     1270.18     1170.31     38.11 o
   2   2   5       88.91       80.00      4.03 o
   3   2   5        9.83        6.46      1.81 o
   4   2   5       90.82      109.28      9.12 o
   5   2   5        9.12       -5.53      8.40 o
   6   2   5      106.67      127.64     24.65 o
   7   2   5       43.18       48.07     14.67 o
   8   2   5       51.53       65.86     37.38 o
   9   2   5       14.83       17.04     17.81 o
  10   2   5       18.17       39.47     22.91 o
  11   2   5       21.89       18.79     24.41 o
 -11   3   5        1.50        4.08     24.62 o
 -10   3   5       18.12       -4.17     22.87 o
  -9   3   5       29.87       18.62      7.19 o
  -8   3   5      103.03      100.66     25.45 o
  -7   3   5      122.40      139.43      9.30 o
  -6   3   5      132.54      164.78     10.09 o
  -5   3   5       15.09       14.32      3.96 o
  -4   3   5      159.48      146.52      9.91 o
  -3   3   5      342.14      309.90     17.46 o
  -2   3   5       35.62       38.03      3.13 o
  -1   3   5      402.46      366.14     16.58 o
   0   3   5      581.52      490.93     18.74 o
   1   3   5      402.03      369.49     14.35 o
   2   3   5       35.80       35.18      3.54 o
   3   3   5      342.37      303.67     13.28 o
   4   3   5      159.51      155.55     20.82 o
   5   3   5       15.10        9.52      3.68 o
   6   3   5      132.53      189.94     16.14 o
   7   3   5      122.43      125.91     20.52 o
   8   3   5      102.91      125.73     21.49 o
   9   3   5       29.84       41.35     19.13 o
  10   3   5       18.15       21.49     20.49 o
  11   3   5        1.51       16.30     22.28 o
 -10   4   5        0.53       -8.70      8.70 o
  -9   4   5        1.24       -7.05      7.05 o
  -8   4   5        2.15        0.39      7.24 o
  -7   4   5      174.36      179.90     14.39 o
  -6   4   5       53.77       55.33      8.30 o
  -5   4   5       16.90        9.01      7.20 o
  -4   4   5      180.76      186.86     12.01 o
  -3   4   5      722.55      594.28     32.00 o
  -2   4   5      141.89      130.30      7.21 o
  -1   4   5      126.84      103.56      6.53 o
   0   4   5      165.50      160.84      8.47 o
   1   4   5      127.08      102.68      6.78 o
   2   4   5      141.91      122.20      6.67 o
   3   4   5      723.26      583.29     23.82 o
   4   4   5      180.74      183.98     13.08 o
   5   4   5       16.86       14.23      3.74 o
   6   4   5       53.75       57.91      8.03 o
   7   4   5      174.43      201.62     13.98 o
   8   4   5        2.14        8.84     15.94 o
   9   4   5        1.23        6.77     18.09 o
  10   4   5        0.53        1.34     19.32 o
 -10   5   5        3.87       -8.03     16.64 o
  -9   5   5       16.60       15.92     11.71 o
  -8   5   5       44.96       39.08     10.09 o
  -7   5   5       28.60       42.65     11.48 o
  -6   5   5       54.69       46.04      7.85 o
  -5   5   5      164.13      176.09     23.92 o
  -4   5   5       32.86       41.11     10.63 o
  -3   5   5       56.86       82.81      9.44 o
  -2   5   5      118.46      106.75      8.26 o
  -1   5   5      223.97      268.62     22.73 o
   0   5   5      465.76      409.71     32.94 o
   1   5   5      223.90      261.80     33.89 o
   2   5   5      118.44      108.87     15.00 o
   3   5   5       56.83       66.65      8.35 o
   4   5   5       33.01       30.99      3.71 o
   5   5   5      164.14      170.98      9.74 o
   6   5   5       54.85       66.59     11.74 o
   7   5   5       28.61       48.95      8.20 o
   8   5   5       45.05       46.79      8.57 o
   9   5   5       16.59       21.85     19.28 o
  10   5   5        3.86      -15.05     20.11 o
 -10   6   5       16.95       28.35     12.71 o
  -9   6   5        6.61      -18.53     27.52 o
  -8   6   5       60.45       57.30     13.59 o
  -7   6   5      112.70      102.53     15.66 o
  -6   6   5       32.29       90.85     36.79 o
  -5   6   5      156.17      132.91     11.61 o
  -4   6   5       39.00       35.75      5.04 o
  -3   6   5      113.22      132.95     13.07 o
  -2   6   5      198.87      208.12     20.60 o
  -1   6   5      226.14      247.70     33.36 o
   0   6   5       44.51       29.51      7.55 o
   1   6   5      226.42      244.52     32.28 o
   2   6   5      198.80      169.53     20.79 o
   3   6   5      113.47      110.17     11.15 o
   4   6   5       38.95       46.68      5.91 o
   5   6   5      156.14      122.63      8.59 o
   6   6   5       32.27       95.02     17.91 o
   7   6   5      112.66      118.53     12.62 o
   8   6   5       60.44       66.64     12.99 o
   9   6   5        6.62      -17.64     17.64 o
  10   6   5       16.95        6.08     25.95 o
  -9   7   5       10.10       26.17     13.89 o
  -8   7   5       16.68       11.77     12.60 o
  -7   7   5       38.61       57.80     13.09 o
  -6   7   5       10.98        5.54     17.63 o
  -5   7   5      100.88       74.19      9.87 o
  -4   7   5      133.05      156.88     17.48 o
  -3   7   5      175.46      188.20     16.26 o
  -1   7   5      119.20      136.22     16.79 o
   0   7   5      125.17      194.64     19.30 o
   1   7   5      119.36      138.00     19.93 o
   2   7   5       15.84       35.55     30.91 o
   3   7   5      175.71      160.63     15.85 o
   4   7   5      133.26      161.99     14.87 o
   5   7   5      100.75       94.13     16.91 o
   6   7   5       10.99       -4.32     13.18 o
   7   7   5       38.51       40.89     10.46 o
   8   7   5       16.64       33.15     23.85 o
   9   7   5       10.12       -0.14     10.38 o
  -8   8   5       10.05        6.22     12.59 o
  -7   8   5        1.69       12.82     11.48 o
  -6   8   5       69.51       87.55     42.56 o
  -5   8   5        7.90       14.00      9.38 o
  -4   8   5      139.24      117.17     13.29 o
  -3   8   5       30.39       67.26      9.05 o
  -2   8   5        1.01       22.90     17.35 o
  -1   8   5      172.75      217.08     18.18 o
   0   8   5      239.23      345.11     30.70 o
   1   8   5      172.89      194.43     21.82 o
   2   8   5        1.02       14.97      9.72 o
   3   8   5       30.41       35.18      8.23 o
   4   8   5      139.31       99.00      9.40 o
   5   8   5        7.91        7.26      7.96 o
   6   8   5       69.54       55.46     11.17 o
   7   8   5        1.69       22.78     10.42 o
   8   8   5       10.07       11.09     15.21 o
  -7   9   5        0.52       -2.94     11.33 o
  -6   9   5        0.63       12.38     11.19 o
  -5   9   5       18.59       13.40      7.60 o
  -4   9   5       28.97       28.83      9.65 o
  -3   9   5       22.80       19.75      7.67 o
  -2   9   5       59.66       47.87      9.04 o
  -1   9   5      249.77      203.63     17.42 o
   0   9   5       19.21       19.46      8.08 o
   1   9   5      250.04      222.92     16.12 o
   2   9   5       59.68       60.37     13.39 o
   3   9   5       22.88       33.01      8.03 o
   4   9   5       28.95       30.93      7.86 o
   5   9   5       18.62       26.35      9.20 o
   6   9   5        0.63        3.29      8.63 o
   7   9   5        0.51        1.11      9.10 o
   8   9   5        3.40        7.34     20.49 o
  -6  10   5       17.64       32.87     14.55 o
  -5  10   5        4.43        9.79     10.91 o
  -4  10   5       17.63       27.25      8.58 o
  -3  10   5        8.05       15.75      8.22 o
  -2  10   5       22.84       18.31      8.08 o
  -1  10   5       17.36       26.04      8.22 o
   0  10   5        8.36       12.14      8.78 o
   1  10   5       17.34        9.34      7.02 o
   2  10   5       22.87       27.72      8.35 o
   3  10   5        8.02       -2.15      6.73 o
   4  10   5       17.63       10.07     11.54 o
   5  10   5        4.42       -9.86      9.86 o
   6  10   5       17.67       16.65     13.15 o
  -5  11   5        0.49        0.49     11.96 o
  -4  11   5       10.10        6.35      8.08 o
  -3  11   5       20.10       25.53     10.21 o
  -2  11   5       16.36       23.74     10.21 o
  -1  11   5        0.46        7.36      8.14 o
   0  11   5       12.54       12.51      8.21 o
   1  11   5        0.47       -5.28      7.34 o
   2  11   5       16.40       19.97      8.48 o
   3  11   5       20.06       27.91      8.70 o
   4  11   5       10.13      -10.49     10.49 o
   5  11   5        0.49        1.75     12.31 o
  -3  12   5        6.86       21.51      9.81 o
  -2  12   5        3.29        2.36      8.64 o
  -1  12   5        8.22       14.06      8.97 o
   0  12   5        5.18       10.53      8.58 o
   1  12   5        8.25       15.32      8.75 o
   2  12   5        3.28        0.17      8.01 o
   3  12   5        6.83        7.69     13.36 o
   0   0   6       75.41       93.63      6.06 o
   1   0   6      630.92      566.89     18.85 o
   2   0   6     1950.63     1674.62     54.42 o
   3   0   6      369.14      282.21     12.52 o
   4   0   6      846.14      785.76     33.36 o
   5   0   6      323.46      323.95     28.04 o
   6   0   6        0.34       -0.86      4.19 o
   7   0   6       72.28       74.38     11.91 o
   8   0   6       20.12       23.67     15.57 o
   9   0   6        7.39       19.57     21.68 o
  10   0   6       27.08       10.37     19.40 o
  11   0   6        0.03      -19.11     20.17 o
 -11   1   6       10.14       -1.68     20.37 o
 -10   1   6        8.22        3.79     19.35 o
  -9   1   6      126.15      119.43     22.90 o
  -8   1   6       94.63      122.73     10.67 o
  -7   1   6       74.98       86.21      8.21 o
  -6   1   6        3.75        8.77      4.69 o
  -5   1   6      142.69      149.59     11.09 o
  -4   1   6      117.55      129.54     33.36 o
  -3   1   6      175.80      174.35     10.19 o
  -2   1   6      714.95      614.44     18.98 o
  -1   1   6      930.95      836.48     25.35 o
   0   1   6       13.62       13.33      1.24 o
   1   1   6      931.46      849.62     27.77 o
   2   1   6      716.09      641.09     20.77 o
   3   1   6      175.48      170.89      8.06 o
   4   1   6      117.65      129.60      6.82 o
   5   1   6      142.53      169.05     11.09 o
   6   1   6        3.69        4.58      6.40 o
   7   1   6       74.83       91.29     16.60 o
   8   1   6       94.65       97.60     20.15 o
   9   1   6      126.18      119.95     22.94 o
  10   1   6        8.18       -6.37     18.52 o
  11   1   6       10.16        1.19     30.49 o
 -11   2   6       41.10       30.73     23.07 o
 -10   2   6        8.60       17.80     19.80 o
  -9   2   6      142.41      128.99     22.43 o
  -8   2   6      106.48      121.76     12.07 o
  -7   2   6       59.06       61.15      9.02 o
  -6   2   6       29.68       24.98      4.27 o
  -5   2   6      192.13      205.50     21.73 o
  -4   2   6      719.64      651.91     36.45 o
  -3   2   6      905.99      850.83     45.00 o
  -2   2   6       64.94       63.24      4.12 o
  -1   2   6     1565.23     1404.26     46.16 o
   0   2   6     1055.73      805.16     26.66 o
   1   2   6     1564.62     1418.11     42.14 o
   2   2   6       65.13       61.78      3.18 o
   3   2   6      906.38      856.09     36.29 o
   4   2   6      719.65      700.63     38.94 o
   5   2   6      192.25      221.16     31.93 o
   6   2   6       29.66       27.27     11.37 o
   7   2   6       59.19       51.97     15.05 o
   8   2   6      106.50       98.90     20.16 o
   9   2   6      142.47      171.71     24.95 o
  10   2   6        8.61        8.75     19.06 o
  11   2   6       41.07       40.80     28.22 o
 -11   3   6        3.16      -21.26     21.26 o
 -10   3   6       21.35        2.46      7.22 o
  -9   3   6        0.54       -6.85     10.19 o
  -8   3   6       92.01       76.23     14.57 o
  -7   3   6       74.64      102.59     17.84 o
  -6   3   6       25.35       31.89      6.31 o
  -5   3   6      117.43       95.19      8.43 o
  -4   3   6       28.19       38.41      3.53 o
  -3   3   6      101.68      105.49      7.83 o
  -2   3   6      175.65      148.09      7.72 o
  -1   3   6      132.92      140.30      7.28 o
   0   3   6      365.09      412.50     16.03 o
   1   3   6      133.19      134.10      6.29 o
   2   3   6      175.84      147.96      6.69 o
   3   3   6      101.54       92.14      4.78 o
   4   3   6       28.36       30.64      4.53 o
   5   3   6      117.54      112.76      6.59 o
   6   3   6       25.33       34.46      5.63 o
   7   3   6       74.60       90.60     17.49 o
   8   3   6       92.10      107.20     19.72 o
   9   3   6        0.54        0.78     16.09 o
  10   3   6       21.39       27.11     19.50 o
  11   3   6        3.16      -16.45     20.75 o
 -10   4   6        1.57      -12.43     12.43 o
  -9   4   6       11.83       -5.06      8.97 o
  -8   4   6       11.96        0.14      7.80 o
  -7   4   6       77.79       91.67      9.32 o
  -6   4   6      167.57      191.21     35.74 o
  -5   4   6       36.92       41.23      6.02 o
  -4   4   6       89.81       95.30      8.31 o
  -3   4   6      295.34      267.89     15.43 o
  -2   4   6      491.35      474.74     21.00 o
  -1   4   6      283.56      305.91     13.85 o
   0   4   6      122.40      129.41     14.72 o
   1   4   6      283.92      277.62     14.79 o
   2   4   6      491.78      462.01     22.73 o
   3   4   6      295.61      246.40     11.31 o
   4   4   6       90.11       88.85      6.09 o
   5   4   6       37.00       34.06      4.74 o
   6   4   6      167.71      167.88     14.96 o
   7   4   6       77.79      152.30     60.53 o
   8   4   6       11.90       11.16     15.83 o
   9   4   6       11.87      -11.43     16.44 o
  10   4   6        1.57      -12.33     18.43 o
 -10   5   6        0.77       -9.65      9.65 o
  -9   5   6        8.03       -2.32     18.71 o
  -8   5   6       15.95        3.27     11.61 o
  -7   5   6      148.26      138.72     41.65 o
  -6   5   6      130.22      163.17     32.28 o
  -5   5   6      190.28      236.71     37.94 o
  -4   5   6      220.75      237.44     13.75 o
  -3   5   6      507.71      466.78     21.41 o
  -2   5   6      806.90      785.88     33.54 o
  -1   5   6     1408.38     1424.03     75.05 o
   0   5   6      124.61      122.18     13.29 o
   1   5   6     1408.38     1430.55     75.00 o
   2   5   6      806.79      746.94     36.23 o
   3   5   6      507.34      464.24     26.21 o
   4   5   6      220.64      220.26     12.97 o
   5   5   6      190.10      210.04     17.75 o
   6   5   6      130.41      153.35     12.11 o
   7   5   6      148.45      154.40     12.39 o
   8   5   6       15.96       19.56      6.90 o
   9   5   6        8.03       -8.35     17.64 o
  10   5   6        0.77      -19.04     19.04 o
  -9   6   6        2.57       -6.66     17.28 o
  -8   6   6       24.89       32.25     12.73 o
  -7   6   6       10.52       12.01     10.75 o
  -6   6   6      101.44      140.34     43.92 o
  -5   6   6       65.54       73.29     15.88 o
  -4   6   6       27.91       32.20     10.98 o
  -3   6   6      150.24      171.33     20.67 o
  -2   6   6      207.88      231.14     20.11 o
  -1   6   6       47.07       67.77     10.14 o
   0   6   6        6.19        9.04      4.33 o
   1   6   6       47.22       43.36      9.16 o
   2   6   6      207.91      228.01     21.70 o
   3   6   6      150.13      162.18     25.38 o
   4   6   6       27.97       34.55      7.78 o
   5   6   6       65.58       68.35     15.56 o
   6   6   6      101.51       95.13     12.25 o
   7   6   6       10.52       57.77     10.06 o
   8   6   6       24.84       48.85     12.95 o
   9   6   6        2.58       -7.86     17.49 o
  10   6   6        7.50      -12.17     25.46 o
  -9   7   6        1.86        9.34     29.79 o
  -8   7   6       15.13       13.17     13.11 o
  -7   7   6       31.08       12.96     14.79 o
  -6   7   6       34.77       53.13      8.48 o
  -5   7   6       26.93       43.63     10.63 o
  -4   7   6      338.88      305.23     25.42 o
  -3   7   6      153.99      170.16     18.32 o
  -2   7   6      391.38      373.86     22.38 o
  -1   7   6        9.62       14.55      6.75 o
   0   7   6      246.39      218.47     24.93 o
   1   7   6        9.57       11.09     15.04 o
   2   7   6      391.28      354.28     22.10 o
   3   7   6      154.11      178.32     15.36 o
   4   7   6      338.71      314.29     32.93 o
   5   7   6       26.99       40.15      6.98 o
   6   7   6       34.75       26.59     13.32 o
   7   7   6       31.06       34.44     13.46 o
   8   7   6       15.18       22.41     15.77 o
   9   7   6        1.85      -21.12     22.24 o
  -8   8   6       37.34       46.30     15.53 o
  -7   8   6       49.00       48.22     13.67 o
  -6   8   6       53.88       55.36     26.75 o
  -5   8   6       29.97       31.64      7.98 o
  -4   8   6       49.48       72.79      9.49 o
  -3   8   6      279.89      272.70     18.49 o
  -2   8   6      220.08      188.11     14.59 o
  -1   8   6      299.39      287.90     19.93 o
   0   8   6      331.43      329.43     53.40 o
   1   8   6      299.33      282.90     18.76 o
   2   8   6      220.05      188.11     16.79 o
   3   8   6      279.87      257.45     17.98 o
   4   8   6       49.34       58.27      7.86 o
   5   8   6       29.89       11.82      8.74 o
   6   8   6       53.98       68.02     11.41 o
   7   8   6       48.90       32.97     10.44 o
   8   8   6       37.33       39.38     11.63 o
  -7   9   6       14.03        7.34     12.10 o
  -6   9   6       23.88       12.73     11.54 o
  -5   9   6        6.38        3.08      7.18 o
  -4   9   6       35.73       37.25      8.85 o
  -3   9   6        7.15       -3.26      6.38 o
  -2   9   6      142.84      119.37     14.72 o
  -1   9   6       64.07       93.82     28.78 o
   0   9   6       88.74       84.95     13.85 o
   1   9   6       64.05       85.49     27.52 o
   2   9   6      142.90      119.90     12.17 o
   3   9   6        7.16       10.06      6.60 o
   4   9   6       35.76       47.17      9.51 o
   5   9   6        6.38       19.73      8.97 o
   6   9   6       23.95       20.79      9.65 o
   7   9   6       14.04        7.78     10.31 o
  -6  10   6       12.78       21.40     13.43 o
  -5  10   6       14.41        9.64      8.05 o
  -4  10   6        9.39       17.03      7.86 o
  -3  10   6        5.90        5.01      7.46 o
  -2  10   6        9.41        4.09      6.81 o
  -1  10   6       14.30       10.04      7.09 o
   0  10   6        4.22        9.96      7.01 o
   1  10   6       14.37       10.82      7.34 o
   2  10   6        9.42        4.86      7.12 o
   3  10   6        5.91        9.90      7.02 o
   4  10   6        9.42        1.05     10.00 o
   5  10   6       14.43        6.85     11.89 o
   6  10   6       12.75        7.55     12.10 o
  -5  11   6        2.35       -9.58     11.26 o
  -4  11   6       18.94       15.44      8.50 o
  -3  11   6       13.86       27.35      8.85 o
  -2  11   6        6.52        0.09      7.44 o
  -1  11   6       21.74       26.46      8.99 o
   0  11   6        0.03       -5.83      7.29 o
   1  11   6       21.73        4.38      9.23 o
   2  11   6        6.49       -0.10      7.35 o
   3  11   6       13.92       19.61     15.14 o
   4  11   6       18.93       26.79     13.22 o
   5  11   6        2.34        0.98     12.10 o
  -3  12   6       12.97       22.90      9.86 o
  -2  12   6       11.56       10.86      9.22 o
  -1  12   6       14.99        9.90      9.14 o
   0  12   6        8.23        7.20      9.16 o
   1  12   6       14.94       21.47      9.38 o
   2  12   6       11.57       11.02      8.90 o
   3  12   6       12.97       16.86     13.36 o
   1   0   7      560.30      491.66     16.52 o
   2   0   7       88.44       87.49      4.05 o
   3   0   7       67.96       45.42      3.01 o
   4   0   7      202.95      166.66      9.95 o
   5   0   7       75.35       94.42      8.31 o
   6   0   7      133.54      179.82     12.49 o
   7   0   7     1059.70     1185.94     78.10 o
   8   0   7        2.58       11.61      6.76 o
   9   0   7      104.74      111.61     22.03 o
  10   0   7        7.56       -4.77     18.64 o
  11   0   7        9.95       -3.66     20.22 o
 -11   1   7        1.93        7.27     20.75 o
 -10   1   7       11.17        0.35     18.09 o
  -9   1   7       55.73       62.48     11.48 o
  -8   1   7      149.70      177.37     13.90 o
  -7   1   7       20.59       26.03     10.88 o
  -6   1   7      201.87      224.89     16.20 o
  -5   1   7      713.76      638.97     55.88 o
  -4   1   7      447.36      382.43     30.56 o
  -3   1   7     1768.69     1619.66     58.99 o
  -2   1   7      975.59      927.44     33.86 o
  -1   1   7      288.84      276.17      8.86 o
   0   1   7      105.91      107.87      4.01 o
   1   1   7      288.07      277.90      9.71 o
   2   1   7      974.82      910.63     33.84 o
   3   1   7     1769.58     1614.75     68.01 o
   4   1   7      447.06      388.29     20.97 o
   5   1   7      714.12      794.43     39.54 o
   6   1   7      201.81      241.01     14.79 o
   7   1   7       20.56       38.17     20.91 o
   8   1   7      149.95      179.21     23.51 o
   9   1   7       55.72       72.57     19.16 o
  10   1   7       11.18       -0.16     18.72 o
  11   1   7        1.93      -14.29     20.07 o
 -11   2   7        3.98       14.59     22.43 o
 -10   2   7       14.68       22.93      6.77 o
  -9   2   7        2.20       -1.87     18.57 o
  -8   2   7       31.48       35.81     10.30 o
  -7   2   7        0.87       -0.18     11.22 o
  -6   2   7       54.32       57.36     11.19 o
  -5   2   7      235.50      199.25     13.50 o
  -4   2   7      164.27      160.45     10.46 o
  -3   2   7      343.78      306.03     17.38 o
  -2   2   7      684.94      648.35     27.67 o
  -1   2   7      113.05      116.55      6.11 o
   0   2   7      126.17      128.20      5.17 o
   1   2   7      112.77      112.55      4.37 o
   2   2   7      684.63      628.80     23.87 o
   3   2   7      343.35      303.34     16.65 o
   4   2   7      164.28      156.30      9.13 o
   5   2   7      235.24      235.23     21.62 o
   6   2   7       54.38       71.90     12.73 o
   7   2   7        0.85       16.92     12.09 o
   8   2   7       31.53       53.53     35.63 o
   9   2   7        2.19       21.51     26.89 o
  10   2   7       14.67        2.46     19.15 o
  11   2   7        3.99       10.29     20.16 o
 -10   3   7       21.62       15.12      8.05 o
  -9   3   7       21.92        3.26      7.23 o
  -8   3   7       39.66       33.14     10.00 o
  -7   3   7      230.19      216.94     14.29 o
  -6   3   7        3.22        5.55      8.81 o
  -5   3   7       49.32       56.13      6.56 o
  -4   3   7      491.86      481.45     29.31 o
  -3   3   7      873.16      810.67     44.86 o
  -2   3   7      414.41      388.52     18.13 o
  -1   3   7     2514.41     2328.40     98.46 o
   0   3   7      291.29      288.06     13.42 o
   1   3   7     2513.48     2350.47     98.49 o
   2   3   7      413.95      413.86     18.14 o
   3   3   7      872.23      849.41     29.56 o
   4   3   7      492.40      450.03     22.33 o
   5   3   7       49.37       57.01      4.75 o
   6   3   7        3.21        0.40      4.37 o
   7   3   7      230.44      259.76     24.97 o
   8   3   7       39.67       62.93     16.86 o
   9   3   7       21.90       20.36     17.04 o
  10   3   7       21.66       36.92     19.64 o
  11   3   7        6.72       -0.07     24.69 o
 -10   4   7        7.82       -7.80     11.16 o
  -9   4   7        0.13       -8.56      8.56 o
  -8   4   7       24.02       -0.91     14.06 o
  -7   4   7       41.12       35.12      7.03 o
  -6   4   7      275.23      238.41     15.55 o
  -5   4   7        8.28        7.53      4.66 o
  -4   4   7       61.94       67.83      7.22 o
  -3   4   7       81.65       80.83      6.05 o
  -2   4   7      261.91      249.35     12.23 o
  -1   4   7     2111.90     2055.49     86.59 o
   0   4   7       20.10       18.17      3.91 o
   1   4   7     2113.03     2026.60    105.96 o
   2   4   7      262.76      265.91     30.28 o
   3   4   7       81.80      108.03     16.50 o
   4   4   7       62.01       67.19      5.24 o
   5   4   7        8.22        6.35      4.35 o
   6   4   7      275.38      237.78     42.35 o
   7   4   7       41.10       57.81     11.76 o
   8   4   7       24.01       18.32     15.34 o
   9   4   7        0.12       -5.07     16.03 o
  10   4   7        7.84        0.10     18.92 o
 -10   5   7       11.80      -10.42     10.42 o
  -9   5   7        9.09        4.04     10.46 o
  -8   5   7       41.47       50.66     12.31 o
  -7   5   7       58.77       88.10     22.98 o
  -6   5   7      141.67      160.88     22.70 o
  -5   5   7      403.86      328.58     16.88 o
  -4   5   7       21.16       17.89      7.45 o
  -3   5   7      133.31      128.01      8.15 o
  -2   5   7      274.47      285.40     16.85 o
  -1   5   7       38.45       36.51      7.97 o
   0   5   7      108.50      105.73     11.40 o
   1   5   7       38.49       40.22      8.04 o
   2   5   7      274.40      271.04     19.09 o
   3   5   7      133.59      116.20     11.04 o
   4   5   7       21.26       13.12      5.67 o
   5   5   7      403.93      389.87     25.45 o
   6   5   7      141.90      188.24     20.04 o
   7   5   7       58.69      139.24     15.17 o
   8   5   7       41.50       32.95     10.71 o
   9   5   7        9.09        0.22     17.24 o
  10   5   7       11.79       -0.57     18.63 o
  -9   6   7       23.45       11.91     19.79 o
  -8   6   7        2.61       10.24     11.24 o
  -7   6   7       33.95       21.86     14.16 o
  -6   6   7      191.36      155.07     13.79 o
  -5   6   7       14.15       21.73      6.89 o
  -4   6   7      485.08      425.03     20.02 o
  -3   6   7      201.37      200.85     11.25 o
  -2   6   7       76.77       96.10     25.74 o
  -1   6   7       55.21       63.84      8.08 o
   0   6   7       87.81      101.64      9.30 o
   1   6   7       55.44       59.97      7.27 o
   2   6   7       76.99       88.79      9.90 o
   3   6   7      201.32      219.29     24.68 o
   4   6   7      485.43      416.91     21.73 o
   5   6   7       14.12       28.15      6.39 o
   6   6   7      191.11      187.01     15.55 o
   7   6   7       33.96       32.42      9.34 o
   8   6   7        2.62       20.90      9.51 o
   9   6   7       23.47        9.23     24.34 o
  -9   7   7       16.56        5.63     13.85 o
  -8   7   7       29.38       22.42     25.95 o
  -7   7   7        8.07       24.78     11.33 o
  -6   7   7       48.03       59.02      9.12 o
  -5   7   7      186.43      161.19     13.10 o
  -4   7   7       27.70       32.24     10.98 o
  -3   7   7      278.47      284.55     18.47 o
  -2   7   7       61.87       55.60     11.12 o
  -1   7   7        7.52        6.48      4.99 o
   0   7   7        5.83       -5.04      6.50 o
   1   7   7        7.51        3.69      5.21 o
   2   7   7       61.89       57.35     10.84 o
   3   7   7      278.62      288.00     27.96 o
   4   7   7       27.68       38.88     14.62 o
   5   7   7      186.32      149.08     20.63 o
   6   7   7       48.02       58.82     26.26 o
   7   7   7        8.04       18.84      9.25 o
   8   7   7       29.40       56.98     17.00 o
   9   7   7       16.58      -23.22     23.71 o
  -8   8   7       23.84       -0.51     12.82 o
  -7   8   7       14.40       33.80     13.15 o
  -6   8   7       22.32       48.31     22.35 o
  -5   8   7       60.74       55.67      9.15 o
  -4   8   7       53.64       54.29      8.86 o
  -3   8   7      112.68      117.29     17.69 o
  -2   8   7       37.93       43.71     11.61 o
   2   8   7       37.88       83.86     13.64 o
   3   8   7      112.81      163.17     17.69 o
   4   8   7       53.80       44.47      9.73 o
   5   8   7       60.76       42.27     10.37 o
   6   8   7       22.38       21.69      9.37 o
   7   8   7       14.37       29.71     10.88 o
   8   8   7       23.80       36.21     11.53 o
  -7   9   7        1.27       17.55     12.94 o
  -6   9   7        6.24       -7.13     11.26 o
  -5   9   7       10.77       12.39      7.80 o
  -4   9   7       21.67       34.99     13.53 o
  -3   9   7       16.33       10.78      7.45 o
  -2   9   7       46.07       45.25      9.00 o
  -1   9   7      100.22      108.46     11.86 o
   0   9   7      134.07      131.73     17.62 o
   1   9   7      100.22      107.74     11.77 o
   2   9   7       46.10       70.10      9.34 o
   3   9   7       16.29       15.42      7.00 o
   4   9   7       21.68       25.20      7.55 o
   5   9   7       10.75        4.70      8.09 o
   6   9   7        6.23       -0.07      8.52 o
   7   9   7        1.27        1.31      9.70 o
  -6  10   7       30.51       27.00     13.99 o
  -5  10   7        3.25        2.32      7.51 o
  -4  10   7        0.04        8.10      7.57 o
  -3  10   7       33.14       34.48      8.86 o
  -2  10   7        5.10       10.62      7.32 o
  -1  10   7       29.79       37.44      9.41 o
   0  10   7        0.38        0.52      6.53 o
   1  10   7       29.73       40.86      8.82 o
   2  10   7        5.11        3.03      6.90 o
   3  10   7       33.20       24.61      8.20 o
   4  10   7        0.04        1.12     10.28 o
   5  10   7        3.26        1.96     11.40 o
   6  10   7       30.52        9.93     12.45 o
  -5  11   7        7.16      -11.33     11.33 o
  -4  11   7        2.86       -1.46     10.07 o
  -3  11   7       24.81       30.30      9.42 o
  -2  11   7       13.63        9.23      8.15 o
  -1  11   7       17.98       27.35      9.12 o
   0  11   7       12.31       11.21      7.96 o
   1  11   7       17.99       26.51      8.88 o
   2  11   7       13.61       22.24      8.69 o
   3  11   7       24.82       26.59     12.66 o
   4  11   7        2.88       -3.22     11.89 o
   5  11   7        7.18       13.85     13.71 o
  -2  12   7        1.26        6.69      8.95 o
  -1  12   7        0.71       -2.54     10.70 o
   0  12   7        1.03       19.39     14.41 o
   1  12   7        0.71        1.77      8.09 o
   2  12   7        1.26        7.35      9.44 o
   0   0   8       37.99       38.82      3.88 o
   1   0   8      156.20      151.13      5.81 o
   2   0   8      684.18      685.01     25.47 o
   3   0   8     1606.30     1431.96     60.42 o
   4   0   8      637.67      571.78     30.53 o
   5   0   8      201.72      197.93     17.83 o
   6   0   8      165.52      261.17     43.19 o
   7   0   8       70.87      140.82     13.39 o
   8   0   8      164.53      178.28     20.49 o
   9   0   8       63.68       74.00     19.44 o
  10   0   8       48.96       27.59     19.12 o
  11   0   8        3.68      -10.04     19.80 o
 -11   1   8        8.01      -20.42     28.82 o
 -10   1   8        2.98        1.96     17.85 o
  -9   1   8       45.02       37.65      8.22 o
  -8   1   8       59.71       87.04     10.06 o
  -7   1   8      117.40      112.15      9.34 o
  -6   1   8       19.24       22.27      4.53 o
  -5   1   8      315.42      300.60     25.32 o
  -4   1   8      276.72      285.28     23.78 o
  -3   1   8       98.13      103.09      5.13 o
  -2   1   8      146.68      158.09      6.92 o
  -1   1   8      319.89      293.91     10.13 o
   0   1   8       30.45       28.45      2.12 o
   1   1   8      319.40      276.66     10.06 o
   2   1   8      146.33      164.94      6.84 o
   3   1   8       97.64      113.78      5.51 o
   4   1   8      276.42      284.87     11.06 o
   5   1   8      315.41      305.14     15.43 o
   6   1   8       19.29       21.39      9.90 o
   7   1   8      117.37      119.94     11.27 o
   8   1   8       59.69       75.61     17.41 o
   9   1   8       45.07       38.58     17.56 o
  10   1   8        2.97       -6.05     18.08 o
  11   1   8        8.02        1.43     21.05 o
 -11   2   8       23.05        5.94     34.69 o
 -10   2   8       11.93        5.44      7.44 o
  -9   2   8       41.70       26.89     12.45 o
  -8   2   8       30.94       21.83     12.10 o
  -7   2   8      306.32      273.51     16.48 o
  -6   2   8      228.34      227.85     19.23 o
  -5   2   8      101.32       86.21      7.91 o
  -4   2   8      146.91      176.47     11.15 o
  -3   2   8      581.48      506.09     27.69 o
  -2   2   8      906.24      896.74     38.29 o
  -1   2   8      158.12      154.58      6.93 o
   0   2   8      127.56       93.87      4.29 o
   1   2   8      157.90      159.71      6.91 o
   2   2   8      906.10      887.07     33.09 o
   3   2   8      581.17      502.74     19.19 o
   4   2   8      146.92      163.91      8.40 o
   5   2   8      101.28       88.27     17.24 o
   6   2   8      228.39      249.55     32.24 o
   7   2   8      306.34      314.22     27.84 o
   8   2   8       30.91       33.04     14.83 o
   9   2   8       41.72       27.42     27.73 o
  10   2   8       11.94       -0.05     18.08 o
  11   2   8       23.01        6.25     20.55 o
 -10   3   8       20.05        8.12      9.09 o
  -9   3   8        1.78       -1.17     13.43 o
  -8   3   8       46.41       35.46     10.77 o
  -7   3   8       21.77       33.93      6.58 o
  -6   3   8      115.18      112.68     10.37 o
  -5   3   8        3.60        7.66      4.39 o
  -4   3   8      179.10      183.77      9.32 o
  -3   3   8      119.30      130.88      7.49 o
  -2   3   8       12.56       13.83      2.94 o
  -1   3   8      192.20      223.45     11.87 o
   0   3   8       32.61       57.33      4.44 o
   1   3   8      191.87      239.65     13.58 o
   2   3   8       12.55       14.40      2.75 o
   3   3   8      119.45      140.26     13.46 o
   4   3   8      178.97      177.37     10.17 o
   5   3   8        3.63        3.80      2.71 o
   6   3   8      115.11      135.75      7.83 o
   7   3   8       21.71       74.15     14.98 o
   8   3   8       46.51       55.84     16.15 o
   9   3   8        1.77       -4.72     15.54 o
  10   3   8       20.09       24.00     18.62 o
 -10   4   8        2.87       -1.07      9.90 o
  -9   4   8       35.80       11.76     13.18 o
  -8   4   8       19.89        9.18     23.60 o
  -7   4   8       30.20       23.97     10.99 o
  -6   4   8        8.22       15.01      6.10 o
  -5   4   8      518.13      442.52     26.23 o
  -4   4   8      275.28      230.56     15.57 o
  -3   4   8       51.76       45.53      4.81 o
  -2   4   8      339.21      346.30     16.84 o
  -1   4   8       64.48       58.15      6.21 o
   0   4   8     1233.65     1279.69     67.33 o
   1   4   8       64.38       56.79      8.53 o
   2   4   8      338.98      375.88     16.97 o
   3   4   8       51.60       51.22      4.94 o
   4   4   8      275.03      254.68     11.47 o
   5   4   8      518.03      458.65     28.04 o
   6   4   8        8.23        9.62     12.41 o
   7   4   8       30.21       34.94     12.73 o
   8   4   8       19.94        9.02     20.63 o
   9   4   8       35.89       17.42     17.10 o
  10   4   8        2.87       16.02     24.27 o
 -10   5   8        1.66       -0.07     18.01 o
  -9   5   8        7.79        1.63     11.14 o
  -8   5   8        9.40        0.26      9.82 o
  -7   5   8       44.18       70.57     12.78 o
  -6   5   8      128.17      110.34     25.84 o
  -5   5   8       14.65       30.28      9.51 o
  -4   5   8       52.72       46.35     13.08 o
  -3   5   8       16.70       13.47      3.66 o
  -2   5   8       94.56      123.31     11.36 o
  -1   5   8      334.81      348.68     20.13 o
   0   5   8       67.64       58.85      9.41 o
   1   5   8      334.80      337.08     17.51 o
   2   5   8       94.53      100.98     10.28 o
   3   5   8       16.73       14.27      4.25 o
   4   5   8       52.79       49.05      5.10 o
   5   5   8       14.65       32.47      7.95 o
   6   5   8      128.23      156.42     20.21 o
   7   5   8       44.23       68.74     21.02 o
   8   5   8        9.38       14.34     20.84 o
   9   5   8        7.80       31.33     24.27 o
  10   5   8        1.66        5.94     24.55 o
  -9   6   8       12.51       32.88     13.40 o
  -8   6   8       26.80       26.97     12.62 o
  -7   6   8        9.12       11.71     10.33 o
  -6   6   8       43.53       59.16     10.60 o
  -5   6   8      207.09      193.32     14.71 o
  -3   6   8       44.75       41.47      5.61 o
  -2   6   8       39.62       51.51     12.31 o
  -1   6   8       70.33      101.49      9.42 o
   0   6   8      290.74      303.00     21.23 o
   1   6   8       70.28      100.81      9.32 o
   2   6   8       39.44       38.90      5.59 o
   3   6   8       44.60       44.20      8.29 o
   4   6   8       31.32       42.48     15.56 o
   5   6   8      207.00      189.19     12.43 o
   6   6   8       43.63       42.80     22.38 o
   7   6   8        9.14       11.12     13.39 o
   8   6   8       26.75       51.36     12.45 o
   9   6   8       12.57       18.60     24.83 o
  -9   7   8        3.47      -12.98     12.98 o
  -8   7   8        1.92        3.97     12.36 o
  -7   7   8        3.17        4.25     10.49 o
  -6   7   8       24.93       39.27      8.37 o
  -5   7   8       33.53       29.72     15.32 o
  -4   7   8       81.97       72.36      9.66 o
  -3   7   8       59.48       87.15     13.64 o
  -2   7   8      104.92      131.80     11.60 o
  -1   7   8       23.48       11.74      6.05 o
   0   7   8       30.35       29.88      6.47 o
   1   7   8       23.48       21.88      6.15 o
   2   7   8      104.91      118.71      9.65 o
   3   7   8       59.48       79.82     10.54 o
   4   7   8       82.03       76.69      8.33 o
   5   7   8       33.55       37.87      9.15 o
   6   7   8       24.92       20.18     11.33 o
   7   7   8        3.17       -6.69      8.13 o
   8   7   8        1.93       16.68     10.08 o
   9   7   8        3.47      -23.57     23.57 o
  -8   8   8       21.32       14.64     13.90 o
  -7   8   8       10.72        6.73     26.61 o
  -6   8   8       69.53       78.12     15.32 o
  -5   8   8        5.18        8.32      7.17 o
  -4   8   8       17.92       18.72      7.35 o
  -3   8   8      193.75      212.41     16.42 o
  -2   8   8      126.68      119.94     11.99 o
  -1   8   8      191.08      181.18     14.49 o
   0   8   8      220.88      188.52     14.56 o
   1   8   8      190.96      190.46     14.34 o
   2   8   8      126.51      122.93     12.05 o
   3   8   8      193.88      227.07     16.36 o
   4   8   8       17.94       18.16      6.51 o
   5   8   8        5.19       13.11      7.86 o
   6   8   8       69.69       51.90     14.34 o
   7   8   8       10.68       13.24     17.73 o
   8   8   8       21.34       43.57     20.07 o
  -7   9   8       25.02       19.65     13.57 o
  -6   9   8       11.62        3.57     11.47 o
  -5   9   8       17.12       17.55      8.07 o
  -4   9   8       49.46       45.44      9.36 o
  -3   9   8        6.69        6.61      7.25 o
  -2   9   8      119.99      105.11     32.87 o
  -1   9   8       69.41       52.52      9.23 o
   0   9   8       88.90       93.08     20.81 o
   1   9   8       69.37       58.79      9.50 o
   2   9   8      120.04      106.95     13.95 o
   3   9   8        6.70        3.20      6.52 o
   4   9   8       49.45       47.63     12.87 o
   5   9   8       17.15       18.67     11.12 o
   6   9   8       11.62        4.69      9.13 o
   7   9   8       24.99       16.10     10.71 o
  -6  10   8       27.08       23.01     14.13 o
  -5  10   8        1.48       -7.68      7.68 o
  -4  10   8        6.17        6.43      7.79 o
  -3  10   8        3.52        8.15     12.69 o
  -2  10   8       14.41       21.90     11.64 o
  -1  10   8        1.56        1.10      6.72 o
   0  10   8       11.99       11.45      7.56 o
   1  10   8        1.57       10.24      8.88 o
   2  10   8       14.40       16.64      8.15 o
   3  10   8        3.54       10.17     13.50 o
   4  10   8        6.18        7.90     11.40 o
   5  10   8        1.48      -10.35     10.42 o
   6  10   8       27.05       18.53     12.59 o
  -4  11   8       14.33       17.66      9.32 o
  -3  11   8        9.62        3.72      8.00 o
  -2  11   8        8.54       14.01      8.40 o
  -1  11   8       23.88       22.90      8.94 o
   0  11   8        2.87        2.14      7.69 o
   1  11   8       23.89       38.36     15.18 o
   2  11   8        8.54       13.79     19.06 o
   3  11   8        9.66       11.47     11.82 o
   4  11   8       14.38       15.04     13.08 o
  -2  12   8        9.54       15.85      9.46 o
  -1  12   8        6.42        7.35      9.04 o
   0  12   8        8.46       15.79      9.29 o
   1  12   8        6.40        8.53      9.07 o
   2  12   8        9.52       13.36     13.15 o
   1   0   9     2048.05     1995.12     72.80 o
   2   0   9     1014.71     1053.96     38.87 o
   3   0   9     2877.35     2658.81    111.57 o
   4   0   9       82.88       84.19      6.50 o
   5   0   9      215.07      181.82     11.32 o
   6   0   9       40.37       26.35      8.15 o
   7   0   9      492.17      554.83     77.70 o
   8   0   9       21.41       13.83      8.09 o
   9   0   9       36.57       24.76     23.36 o
  10   0   9       27.03       -2.73     25.25 o
  11   0   9        0.20        1.26     29.09 o
 -11   1   9        5.86       13.01     30.98 o
 -10   1   9       24.88       42.94     29.51 o
  -9   1   9       28.51       25.06      8.81 o
  -8   1   9      157.64      141.95     14.22 o
  -7   1   9       24.11       21.49      6.59 o
  -6   1   9      576.98      500.00     27.97 o
  -5   1   9      473.62      445.43     24.83 o
  -4   1   9      501.60      470.17     25.59 o
  -3   1   9      723.11      692.60     26.25 o
  -2   1   9      210.18      234.16      9.59 o
  -1   1   9      673.49      646.57     24.78 o
   0   1   9      473.44      461.02     15.81 o
   1   1   9      672.96      671.31     24.78 o
   2   1   9      210.40      229.31      9.48 o
   3   1   9      723.54      705.85     26.10 o
   4   1   9      500.91      454.92     17.41 o
   5   1   9      473.59      436.39     24.07 o
   6   1   9      576.92      487.44     32.26 o
   7   1   9       24.14       10.74     10.63 o
   8   1   9      157.97      136.80     29.37 o
   9   1   9       28.51       19.86     22.38 o
  10   1   9       24.91       24.20     25.74 o
  11   1   9        5.86       -9.79     26.58 o
 -10   2   9        7.25       11.41      8.54 o
  -9   2   9        3.93       -1.78      7.75 o
  -8   2   9       21.90       16.47      8.44 o
  -7   2   9       54.90       69.12      7.97 o
  -6   2   9      110.23      119.83     10.13 o
  -5   2   9       55.24       58.16      6.86 o
  -4   2   9      367.63      346.21     19.66 o
  -3   2   9       28.21       35.79      3.79 o
  -2   2   9      388.02      460.61     20.34 o
  -1   2   9     1073.28     1030.72     38.57 o
   0   2   9      574.38      514.47     17.65 o
   1   2   9     1073.16     1047.07     38.55 o
   2   2   9      388.17      448.76     17.47 o
   3   2   9       28.23       34.49      3.27 o
   4   2   9      367.69      331.78     13.21 o
   5   2   9       55.32       64.08      3.66 o
   6   2   9      110.06       99.87     22.03 o
   7   2   9       54.91       75.19     21.75 o
   8   2   9       21.90       13.50     18.46 o
   9   2   9        3.92      -11.47     20.56 o
  10   2   9        7.22      -21.19     21.19 o
 -10   3   9       20.32       19.45     17.14 o
  -9   3   9        1.62        1.33      8.57 o
  -8   3   9      189.96      168.92     22.98 o
  -7   3   9      138.42      176.06     24.61 o
  -6   3   9       42.24       41.26     10.00 o
  -5   3   9       59.08       71.38      7.96 o
  -4   3   9       85.50       75.11      5.63 o
  -3   3   9     1133.35     1174.24     78.01 o
  -2   3   9      170.90      187.78     17.03 o
  -1   3   9      562.21      548.05     25.06 o
   0   3   9      384.64      394.08     22.11 o
   1   3   9      561.24      582.97     25.12 o
   2   3   9      170.92      168.56      9.06 o
   3   3   9     1132.98     1099.37     48.28 o
   4   3   9       85.65       90.66      5.92 o
   5   3   9       59.17       66.41      5.14 o
   6   3   9       42.27       89.80     19.86 o
   7   3   9      138.54      161.91     30.28 o
   8   3   9      190.01      177.51     32.59 o
   9   3   9        1.62      -15.25     20.35 o
  10   3   9       20.32        1.61     22.73 o
 -10   4   9        3.72        0.32     11.37 o
  -9   4   9        8.95        2.07      9.82 o
  -8   4   9       18.06       17.37     10.20 o
  -7   4   9       78.42       76.45     16.37 o
  -6   4   9       48.35       48.14      8.18 o
  -5   4   9      162.52      159.82     12.83 o
  -4   4   9       39.43       29.73      4.01 o
  -3   4   9       23.06       14.70      3.53 o
  -2   4   9        5.37        7.04      2.98 o
  -1   4   9      233.18      241.09     11.94 o
   0   4   9      406.21      410.08     23.27 o
   1   4   9      233.14      227.20     17.66 o
   2   4   9        5.49        3.71      3.34 o
   3   4   9       23.09       19.84      3.50 o
   4   4   9       39.45       30.46      8.67 o
   5   4   9      162.61      178.10     18.32 o
   6   4   9       48.11       57.09      8.26 o
   7   4   9       78.49       73.86     23.08 o
   8   4   9       18.03       23.64     20.63 o
   9   4   9        8.94       -2.24     20.84 o
  10   4   9        3.74        8.11     24.06 o
 -10   5   9       38.24        3.24     24.27 o
  -9   5   9        3.57      -11.12     11.12 o
  -8   5   9        5.41        8.69     10.08 o
  -7   5   9       80.88       84.35     13.92 o
  -6   5   9       22.35       23.60      7.39 o
  -5   5   9      457.61      403.19     19.21 o
  -4   5   9      420.22      365.93     17.48 o
  -3   5   9        8.41       12.94      4.70 o
  -2   5   9      354.47      337.99     15.89 o
  -1   5   9      145.17      174.87     12.14 o
   0   5   9      245.46      249.37     15.68 o
   1   5   9      145.06      172.95     13.60 o
   2   5   9      354.49      318.30     17.87 o
   3   5   9        8.48        4.51      4.00 o
   4   5   9      420.05      360.33     18.39 o
   5   5   9      457.61      404.74     36.30 o
   6   5   9       22.37       28.71     17.07 o
   7   5   9       80.83       86.26     26.75 o
   8   5   9        5.41       -1.54     20.70 o
   9   5   9        3.58       -6.15     22.10 o
  10   5   9       38.25       40.01     26.79 o
  -9   6   9       23.45       -4.36     22.66 o
  -8   6   9       15.73       37.53     16.96 o
  -7   6   9       12.47        6.93     15.07 o
  -6   6   9      148.31      152.71     32.00 o
  -5   6   9       69.85       86.05     10.53 o
  -4   6   9      594.33      574.68     39.48 o
  -3   6   9        6.00        8.16      4.32 o
  -2   6   9       41.69       51.71      7.14 o
  -1   6   9      239.90      244.75     16.20 o
   0   6   9       48.79       33.64      8.46 o
   1   6   9      240.03      251.34     16.10 o
   2   6   9       42.01       43.85      6.05 o
   3   6   9        6.04        5.38      4.70 o
   4   6   9      594.69      547.46     42.67 o
   5   6   9       70.06      122.93     28.40 o
   6   6   9      148.09      122.10     14.06 o
   7   6   9       12.46       19.01     10.95 o
   8   6   9       15.77       31.52      9.78 o
   9   6   9       23.42        6.22     24.41 o
  -9   7   9        1.66       -3.01     14.06 o
  -8   7   9       49.57       50.55     38.68 o
  -7   7   9        6.53        4.33     10.78 o
  -6   7   9       99.37      106.07     15.07 o
  -5   7   9       35.04       22.48      7.41 o
  -4   7   9       30.91       27.63      7.47 o
  -3   7   9      204.22      179.37     13.92 o
  -2   7   9       42.11       31.68      7.28 o
  -1   7   9      105.45      105.20     10.51 o
   0   7   9       32.98       31.06      6.53 o
   1   7   9      105.30      107.34     10.48 o
   2   7   9       42.11       50.87      6.60 o
   3   7   9      204.29      188.62     12.81 o
   4   7   9       30.91       41.31      8.55 o
   5   7   9       35.03       32.89     13.22 o
   6   7   9       99.42       93.13     13.88 o
   7   7   9        6.53        7.57      8.86 o
   8   7   9       49.58       54.30     12.12 o
   9   7   9        1.67      -23.43     23.43 o
  -8   8   9        6.37       -1.60     33.08 o
  -7   8   9       16.75        3.12     12.09 o
  -6   8   9        0.61        6.85      7.67 o
  -5   8   9       65.52       88.17     15.25 o
  -4   8   9       10.17        6.24      6.91 o
  -3   8   9      261.13      246.94     17.21 o
  -2   8   9      166.77      155.43     14.04 o
  -1   8   9        5.36       16.47      6.56 o
   0   8   9        2.03       -5.43      5.43 o
   1   8   9        5.42       10.42      6.22 o
   2   8   9      166.74      158.59     22.73 o
   3   8   9      261.28      228.80     19.00 o
   4   8   9       10.20       18.44      6.41 o
   5   8   9       65.65       59.05     11.38 o
   6   8   9        0.61       -8.39      8.39 o
   7   8   9       16.70       15.24     10.02 o
   8   8   9        6.36       -8.89     17.94 o
  -7   9   9        9.55       18.53     13.78 o
  -6   9   9        1.48       -7.48     10.56 o
  -5   9   9       13.66       16.32      8.30 o
  -4   9   9       10.02        9.63      7.33 o
  -3   9   9       26.72       19.99      8.18 o
  -2   9   9        7.73       11.94      7.17 o
  -1   9   9        1.14        4.64      6.60 o
   0   9   9       16.22        3.51      7.17 o
   1   9   9        1.13        0.46      6.26 o
   2   9   9        7.77        8.50     14.65 o
   3   9   9       26.70       25.91      7.96 o
   4   9   9       10.05        6.78      9.44 o
   5   9   9       13.64        0.00     10.00 o
   6   9   9        1.47        5.32     10.56 o
   7   9   9        9.55       20.14     10.84 o
  -6  10   9        4.35       -5.39     12.87 o
  -5  10   9        1.85       -0.09     11.37 o
  -4  10   9       12.14        6.78      9.62 o
  -3  10   9       16.60        9.55      8.13 o
  -2  10   9       42.58       55.92     12.94 o
  -1  10   9       70.30       72.54     11.02 o
   0  10   9       35.93       29.06      8.81 o
   1  10   9       70.27       86.75     11.66 o
   2  10   9       42.60       42.23      9.54 o
   3  10   9       16.67       14.02      7.51 o
   4  10   9       12.14       17.00     11.96 o
   5  10   9        1.82       -7.83     10.98 o
   6  10   9        4.36       -1.82     11.47 o
  -4  11   9        4.45        3.71      8.21 o
  -3  11   9       12.14        2.99      8.53 o
  -2  11   9       18.96       14.64      8.68 o
  -1  11   9       25.20       19.28      9.12 o
   0  11   9       26.33       22.61      9.10 o
   1  11   9       25.23       32.49      9.31 o
   2  11   9       18.95       13.99      8.52 o
   3  11   9       12.15       13.78     11.68 o
   4  11   9        4.48       -7.62     10.98 o
  -1  12   9        5.68       20.29      9.61 o
   0  12   9        0.74        6.08      8.84 o
   1  12   9        5.69        2.31     11.61 o
   0   0  10      378.97      430.74     23.79 o
   1   0  10     1661.00     1624.80     59.62 o
   2   0  10        9.98       10.45      2.34 o
   3   0  10     2831.95     2842.97    103.21 o
   4   0  10        2.06       -0.27      1.54 o
   5   0  10      210.32      193.61     12.04 o
   6   0  10       62.96       67.98     11.05 o
   7   0  10      132.55      122.95     19.09 o
   8   0  10        1.63        5.55      7.90 o
   9   0  10       35.54       22.37      8.90 o
  10   0  10       17.15      -14.76     24.13 o
 -10   1  10        3.57       -5.65      7.57 o
  -9   1  10        1.57        6.73      8.44 o
  -8   1  10       64.74       55.13     10.50 o
  -7   1  10       69.20       49.39      7.22 o
  -6   1  10       81.59       85.09      8.73 o
  -5   1  10      206.89      177.32     11.76 o
  -4   1  10      703.47      657.08     28.46 o
  -3   1  10      366.57      353.07     12.59 o
  -2   1  10     1041.14     1002.85     37.13 o
  -1   1  10     1047.43     1022.85     38.37 o
   0   1  10       37.51       53.94      3.26 o
   1   1  10     1048.39     1042.69     38.35 o
   2   1  10     1041.69      994.43     37.02 o
   3   1  10      366.54      362.89     14.00 o
   4   1  10      703.45      635.13     28.00 o
   5   1  10      206.94      159.30     10.65 o
   6   1  10       81.58       97.93     11.24 o
   7   1  10       69.32       80.51     10.91 o
   8   1  10       64.75       57.49     23.36 o
   9   1  10        1.56       -3.36     20.07 o
  10   1  10        3.56      -16.30     23.29 o
 -10   2  10        6.31        7.52     17.66 o
  -9   2  10       12.98        3.73     12.62 o
  -8   2  10       12.12       11.53     10.60 o
  -7   2  10       43.42       45.24     15.94 o
  -6   2  10      242.14      215.85     36.68 o
  -5   2  10      738.61      703.03     38.01 o
  -4   2  10       57.72       62.19      5.37 o
  -3   2  10      105.32      108.93      6.48 o
  -2   2  10      217.59      217.09      9.45 o
  -1   2  10      669.02      678.41     25.91 o
   0   2  10       13.06        9.17      2.14 o
   1   2  10      669.18      688.62     25.91 o
   2   2  10      217.60      225.17      9.40 o
   3   2  10      105.15      103.67      5.41 o
   4   2  10       57.62       69.16      7.61 o
   5   2  10      738.66      685.63     24.43 o
   6   2  10      242.18      257.73     31.96 o
   7   2  10       43.41       24.06     19.16 o
   8   2  10       12.15        7.13     19.44 o
   9   2  10       12.96       -2.31     20.35 o
  10   2  10        6.32        0.42     23.36 o
 -10   3  10       23.56       18.40     10.20 o
  -9   3  10        6.67       -8.27      8.27 o
  -8   3  10       17.76       35.71     10.48 o
  -7   3  10      349.31      326.39     19.26 o
  -6   3  10      745.17      677.56     38.65 o
  -5   3  10      640.22      572.89     31.30 o
  -4   3  10      888.55      898.84     48.32 o
  -3   3  10      140.36      149.84      9.85 o
  -2   3  10       58.41       60.27      4.94 o
  -1   3  10      237.98      201.29     10.80 o
   0   3  10        0.01        0.08      3.39 o
   1   3  10      237.89      198.81     12.46 o
   2   3  10       58.35       53.11      4.65 o
   3   3  10      140.54      157.62     10.42 o
   4   3  10      888.47      894.29     38.59 o
   5   3  10      640.11      541.49     23.97 o
   6   3  10      745.32      709.60     35.23 o
   7   3  10      349.27      330.05     43.64 o
   8   3  10       17.82       29.09     20.49 o
   9   3  10        6.66       -2.31     21.12 o
  10   3  10       23.57        1.40     24.34 o
 -10   4  10        1.88      -10.15     10.15 o
  -9   4  10       23.09       13.32     10.92 o
  -8   4  10       30.43       19.31     12.59 o
  -7   4  10       31.19       25.48     11.10 o
  -6   4  10      171.65      171.85     13.47 o
  -5   4  10      317.03      287.69     14.45 o
  -4   4  10       45.37       43.46      4.97 o
  -3   4  10      118.22      116.82      7.41 o
  -2   4  10       90.50      101.83      6.94 o
  -1   4  10      557.10      570.92     31.60 o
   0   4  10       90.99       91.99      7.99 o
   1   4  10      557.06      571.55     31.50 o
   2   4  10       90.61       89.45      8.01 o
   3   4  10      118.27      111.80      9.73 o
   4   4  10       45.53       45.54      5.78 o
   5   4  10      316.87      302.05     13.34 o
   6   4  10      171.65      163.53     14.65 o
   7   4  10       31.20       31.05     18.95 o
   8   4  10       30.42       30.00     21.89 o
   9   4  10       23.15       14.27     23.22 o
  10   4  10        1.88      -16.16     22.59 o
  -9   5  10        5.29        1.18     11.42 o
  -8   5  10       23.43       22.19     19.02 o
  -7   5  10        9.73       13.07      7.20 o
  -6   5  10        5.20       -5.87      5.87 o
  -5   5  10      133.19      171.51     13.93 o
  -4   5  10       83.67       82.86      7.09 o
  -3   5  10      162.33      153.26      9.21 o
  -2   5  10       36.97       34.31      5.73 o
  -1   5  10      204.07      210.85     14.14 o
   0   5  10       20.26       23.34      6.15 o
   1   5  10      203.95      211.93     13.90 o
   2   5  10       36.93       50.81      6.63 o
   3   5  10      162.02      146.27     11.08 o
   4   5  10       83.78      102.66     21.91 o
   5   5  10      133.16      185.84     17.66 o
   6   5  10        5.22       -5.86      6.54 o
   7   5  10        9.76       18.82     12.80 o
   8   5  10       23.42        2.17     21.40 o
   9   5  10        5.28       -0.07     23.43 o
  10   5  10        4.11        1.40     25.46 o
  -9   6  10        3.85        1.82     12.66 o
  -8   6  10       64.51       75.13     15.59 o
  -7   6  10        4.28        9.23     10.86 o
  -6   6  10      107.12      138.16     13.23 o
  -5   6  10      152.61      135.37     17.28 o
  -4   6  10      327.78      320.52     21.49 o
  -3   6  10      333.96      329.53     16.38 o
  -2   6  10       62.64       51.86      7.63 o
  -1   6  10       14.82       13.99      6.99 o
   0   6  10       10.67        9.30      4.78 o
   1   6  10       14.92       22.71      5.60 o
   2   6  10       62.59       61.52      6.82 o
   3   6  10      334.21      306.86     17.50 o
   4   6  10      327.67      367.68     37.89 o
   5   6  10      152.60      137.92     13.66 o
   6   6  10      107.08      130.32     13.74 o
   7   6  10        4.29       -6.51     11.40 o
   8   6  10       64.51       97.96     13.53 o
   9   6  10        3.85       16.79     25.11 o
  -8   7  10        0.72       -9.51     11.63 o
  -7   7  10        7.40       15.98     16.61 o
  -6   7  10        7.72        8.60     10.49 o
  -5   7  10       70.14       55.73     10.11 o
  -4   7  10       34.07       28.63     12.80 o
  -3   7  10       55.56       40.86     19.69 o
  -2   7  10       40.32       30.31      7.34 o
  -1   7  10      107.27      114.31     11.18 o
   0   7  10       22.93       21.51      6.47 o
   1   7  10      107.16      129.72     27.59 o
   2   7  10       40.22       34.78      6.39 o
   3   7  10       55.51       47.80      6.98 o
   4   7  10       34.04       26.59      6.79 o
   5   7  10       70.03       58.03     10.58 o
   6   7  10        7.75       11.27      8.43 o
   7   7  10        7.39        2.93      8.81 o
   8   7  10        0.72        7.49     10.38 o
  -8   8  10        6.07      -13.21     26.68 o
  -7   8  10       20.24       30.10     13.85 o
  -6   8  10       29.09       29.74      9.02 o
  -5   8  10       88.65       93.89     13.22 o
  -4   8  10       73.66       61.44      9.89 o
  -3   8  10       66.47       77.63     10.61 o
  -2   8  10       27.45       41.68      8.57 o
  -1   8  10      173.04      132.35     13.01 o
   0   8  10        0.20       -0.68      5.73 o
   1   8  10      173.00      145.70     13.31 o
   2   8  10       27.30       41.78      8.09 o
   3   8  10       66.49       91.49      9.30 o
   4   8  10       73.61       67.42     11.32 o
   5   8  10       88.70      119.21     20.63 o
   6   8  10       29.13       15.21     10.10 o
   7   8  10       20.25       16.42     10.23 o
   8   8  10        6.08        7.63     23.57 o
  -7   9  10       10.70        1.82     13.29 o
  -6   9  10       17.48       17.21     13.22 o
  -5   9  10       26.37       35.72     21.93 o
  -4   9  10       51.94       46.16     13.15 o
  -3   9  10        6.21       -5.05      6.28 o
  -2   9  10       47.47       37.27     13.01 o
  -1   9  10       18.92       21.27      7.49 o
   0   9  10       14.58        7.47      6.79 o
   1   9  10       18.87        7.96      6.87 o
   2   9  10       47.46       32.02      8.23 o
   3   9  10        6.23       14.90      7.34 o
   4   9  10       51.96       56.93     13.99 o
   5   9  10       26.30       13.71     11.54 o
   6   9  10       17.47       16.37     12.38 o
   7   9  10       10.70       -6.92     12.10 o
  -6  10  10        5.71       14.97     14.06 o
  -5  10  10       12.08        6.90     14.51 o
  -4  10  10        8.58        6.34      8.14 o
  -3  10  10        9.61       12.05      8.04 o
  -2  10  10       15.45        9.39      7.90 o
  -1  10  10        3.08        5.97      8.60 o
   0  10  10        4.78        7.52      7.29 o
   1  10  10        3.08        4.32      7.12 o
   2  10  10       15.41       23.96      8.26 o
   3  10  10        9.59        6.99     10.98 o
   4  10  10        8.55       16.02     11.47 o
   5  10  10       12.08       -0.14     10.70 o
   6  10  10        5.72        1.61     12.03 o
  -4  11  10        0.57       -7.95      7.95 o
  -3  11  10        1.11       -3.25      8.74 o
  -2  11  10        6.19        6.89      8.65 o
  -1  11  10        4.24       -3.85      7.54 o
   0  11  10       10.23       -1.22      7.62 o
   1  11  10        4.27       10.70      8.38 o
   2  11  10        6.19       18.01      8.48 o
   3  11  10        1.10        8.95     12.45 o
   4  11  10        0.57       -1.33     11.75 o
   1   0  11      557.29      631.93     24.02 o
   2   0  11        2.96        2.89      2.33 o
   3   0  11       11.96       12.12      2.10 o
   4   0  11      135.87      123.76      5.72 o
   5   0  11        3.11        4.92      4.41 o
   6   0  11      193.51      180.79     18.32 o
   7   0  11       11.86       10.01      7.72 o
   8   0  11       89.22       85.04     20.28 o
   9   0  11       21.31        4.59     19.13 o
  10   0  11        7.08      -18.53     23.92 o
 -10   1  11        9.97        6.84      9.07 o
  -9   1  11       17.61       21.64      9.19 o
  -8   1  11       22.44       20.00      9.44 o
  -7   1  11       95.53       91.89      8.97 o
  -6   1  11       91.17       82.12      8.65 o
  -5   1  11       92.11       93.28      9.93 o
  -4   1  11       67.35       72.21      4.32 o
  -3   1  11      319.87      290.44     10.55 o
  -2   1  11      153.38      143.69      6.05 o
  -1   1  11      255.90      287.94     11.84 o
   0   1  11      138.28      129.78      6.29 o
   1   1  11      256.40      288.95     11.83 o
   2   1  11      153.31      151.76      6.83 o
   3   1  11      319.47      290.08     11.76 o
   4   1  11       67.33       66.47      4.75 o
   5   1  11       91.89       72.69      6.69 o
   6   1  11       91.24       85.16     11.08 o
   7   1  11       95.49       87.66     17.87 o
   8   1  11       22.35       34.96     12.27 o
   9   1  11       17.61        7.76     22.24 o
  10   1  11        9.97       21.75     25.60 o
 -10   2  11        5.24        3.39     13.53 o
  -9   2  11        8.89       -8.82      8.82 o
  -8   2  11       27.61       20.14      9.42 o
  -7   2  11       84.54       77.11      8.94 o
  -6   2  11       27.35       22.74      6.13 o
  -5   2  11      449.58      406.48     24.13 o
  -4   2  11       10.59       11.10      2.61 o
  -3   2  11      139.56      156.11      8.94 o
  -2   2  11      107.42      109.05      5.84 o
  -1   2  11      245.94      266.63     11.42 o
   0   2  11      305.91      258.12     12.54 o
   1   2  11      245.93      282.46     11.49 o
   2   2  11      107.40      113.70      5.83 o
   3   2  11      139.76      146.29      6.99 o
   4   2  11       10.62        9.09      2.35 o
   5   2  11      449.78      415.85     16.06 o
   6   2  11       27.34       27.93      8.63 o
   7   2  11       84.45       79.17     23.15 o
   8   2  11       27.59       38.33     21.54 o
   9   2  11        8.86        7.62     21.33 o
  10   2  11        5.26       -4.27     23.50 o
 -10   3  11       20.46        0.79      9.98 o
  -9   3  11        0.51       -8.72      8.72 o
  -8   3  11       54.45       36.07     10.77 o
  -7   3  11      117.47      115.92     17.62 o
  -6   3  11       17.59       30.21      7.02 o
  -5   3  11       16.70       20.77      6.12 o
  -4   3  11      390.35      405.62     23.54 o
  -3   3  11      325.02      313.49     15.18 o
  -2   3  11       61.48       59.15      5.08 o
  -1   3  11      381.77      400.62     18.40 o
   0   3  11       61.10       69.33      7.69 o
   1   3  11      381.87      388.71     22.43 o
   2   3  11       61.42       62.21      4.53 o
   3   3  11      325.35      316.90     16.47 o
   4   3  11      390.23      396.15     22.35 o
   5   3  11       16.71       22.93      4.29 o
   6   3  11       17.61       41.26     19.02 o
   7   3  11      117.36       95.54     25.32 o
   8   3  11       54.47       37.49     21.54 o
   9   3  11        0.51      -14.76     19.09 o
  10   3  11       20.46       20.14     24.90 o
 -10   4  11        1.93      -17.38     25.14 o
  -9   4  11       12.67       -9.95      9.95 o
  -8   4  11        6.76        3.82     12.66 o
  -7   4  11        6.97        5.07      6.04 o
  -6   4  11      149.77      127.29     12.16 o
  -5   4  11      192.01      190.19     10.66 o
  -4   4  11      359.95      384.35     26.05 o
  -3   4  11      289.79      276.30     14.17 o
  -2   4  11      214.20      229.85     11.79 o
  -1   4  11      288.48      291.85     18.15 o
   0   4  11       25.68       22.67      4.82 o
   1   4  11      288.40      305.41     18.00 o
   2   4  11      214.62      215.05     15.42 o
   3   4  11      289.73      289.38     13.99 o
   4   4  11      359.94      357.34     16.06 o
   5   4  11      191.72      201.97     11.69 o
   6   4  11      149.51      134.32     12.18 o
   7   4  11        6.99        4.27     17.48 o
   8   4  11        6.74      -16.65     18.18 o
   9   4  11       12.65       -0.21     22.31 o
  10   4  11        1.93      -22.17     22.17 o
  -9   5  11       17.19        0.51     12.07 o
  -8   5  11       17.55       18.85     12.03 o
  -7   5  11        2.54        1.17      6.60 o
  -6   5  11        0.24        3.96      6.10 o
  -5   5  11      242.67      207.06     15.80 o
  -4   5  11        5.15        8.08      4.34 o
  -3   5  11        3.73        5.12      3.88 o
  -2   5  11       12.09       14.11      4.90 o
  -1   5  11       18.43       26.65      5.54 o
   0   5  11       67.69       70.42      7.71 o
   1   5  11       18.34       17.25      5.19 o
   2   5  11       12.15        8.89      4.56 o
   3   5  11        3.68       -4.20      4.20 o
   4   5  11        5.19       -2.67      6.86 o
   5   5  11      242.63      224.14     17.34 o
   6   5  11        0.25       -5.85      5.85 o
   7   5  11        2.54       -0.08      6.83 o
   8   5  11       17.54       -7.97     20.77 o
   9   5  11       17.17        3.29     23.78 o
  -9   6  11       40.26       48.43     14.76 o
  -8   6  11        7.83      -12.87     12.87 o
  -7   6  11        4.88       -0.21     10.63 o
  -6   6  11       55.44       48.35      9.15 o
  -5   6  11        2.90        7.38      8.50 o
  -4   6  11      131.85      129.60     29.62 o
  -3   6  11       71.42       75.43     19.93 o
  -2   6  11       44.06       34.45      7.52 o
  -1   6  11      216.54      230.57     15.33 o
   0   6  11        7.61       -4.04      7.73 o
   1   6  11      216.58      217.72     13.07 o
   2   6  11       44.23       37.21      6.15 o
   3   6  11       71.55       93.07     11.58 o
   4   6  11      131.98      155.01     19.69 o
   5   6  11        2.90        6.83      7.16 o
   6   6  11       55.57       39.47      9.10 o
   7   6  11        4.86       -1.55     12.27 o
   8   6  11        7.81        7.02     19.13 o
   9   6  11       40.26       38.54     27.91 o
  -8   7  11       16.10       -1.21     15.70 o
  -7   7  11        9.68        4.62     12.24 o
  -6   7  11       13.44       11.34      7.56 o
  -5   7  11        9.94       10.88      7.18 o
  -4   7  11       15.19       19.69      7.44 o
  -3   7  11       42.90       50.43     10.39 o
  -2   7  11        5.46       -0.60      5.49 o
  -1   7  11       10.67       -0.26      5.50 o
   0   7  11       18.90       11.95      8.43 o
   1   7  11       10.66        6.30      5.66 o
   2   7  11        5.43       -4.69      4.69 o
   3   7  11       42.84       51.79      7.62 o
   4   7  11       15.16       10.48      6.05 o
   5   7  11        9.91       16.27      8.46 o
   6   7  11       13.46        7.30      8.23 o
   7   7  11        9.67       -1.11     16.61 o
   8   7  11       16.12       16.83     25.49 o
  -7   8  11        0.66        0.87     15.88 o
  -6   8  11        4.20      -11.89     11.89 o
  -5   8  11       64.31       66.05     12.62 o
  -4   8  11        2.78        8.08      6.91 o
  -3   8  11      143.51      146.74     13.74 o
  -2   8  11       33.64       26.77      9.62 o
  -1   8  11       24.79        4.78      6.52 o
   0   8  11      103.56       73.63     14.58 o
   1   8  11       24.69       29.46      7.66 o
   2   8  11       33.65       35.34     13.08 o
   3   8  11      143.40      135.22     18.08 o
   4   8  11        2.77       -2.72      8.50 o
   5   8  11       64.28       44.04     11.11 o
   6   8  11        4.20       -2.11     10.04 o
   7   8  11        0.66       -9.31      9.31 o
  -6   9  11       13.31       -2.94     13.15 o
  -5   9  11        2.43       -6.11      7.28 o
  -4   9  11       10.51       13.80     12.87 o
  -3   9  11       13.20       14.79      7.74 o
  -2   9  11        7.87        7.32      6.92 o
  -1   9  11       21.09       24.75      7.86 o
   0   9  11        4.44        8.49      7.00 o
   1   9  11       21.12       21.43     13.18 o
   2   9  11        7.92       10.39      7.31 o
   3   9  11       13.23       10.58      7.19 o
   4   9  11       10.52        9.93     10.49 o
   5   9  11        2.43       21.47     11.19 o
   6   9  11       13.29       -1.19     11.47 o
  -5  10  11       13.09       17.02     10.74 o
  -4  10  11       13.23        8.36     11.78 o
  -3  10  11        5.75       13.34      8.19 o
  -2  10  11        9.36        7.18      7.94 o
  -1  10  11       69.68       76.63     11.37 o
   0  10  11        8.52        3.63      7.07 o
   1  10  11       69.67       79.92     11.56 o
   2  10  11        9.36        7.94      7.69 o
   3  10  11        5.77       16.65     11.96 o
   4  10  11       13.18        4.27     11.96 o
   5  10  11       13.15       -0.35     11.89 o
  -3  11  11        4.16        1.45      8.09 o
  -2  11  11        4.58        2.69      8.51 o
  -1  11  11        0.52       -9.99     11.54 o
   0  11  11       19.21       17.37      8.79 o
   1  11  11        0.52       -0.06      7.83 o
   2  11  11        4.57        8.66      9.62 o
   3  11  11        4.16        8.88     11.68 o
   0   0  12      821.28      848.38     45.20 o
   1   0  12      670.41      675.63     25.72 o
   2   0  12        5.51        3.01      1.95 o
   3   0  12        7.24        7.45      2.11 o
   4   0  12       50.20       49.32      4.27 o
   5   0  12       23.47       19.33      4.18 o
   6   0  12        2.65        1.54      7.13 o
   7   0  12       57.33       48.80     10.34 o
   8   0  12        1.14       -7.98      8.18 o
   9   0  12       55.38       37.86     10.78 o
  10   0  12        0.00       -2.31     26.79 o
 -10   1  12       10.69       -1.12      9.34 o
  -9   1  12       27.78       29.18     10.31 o
  -8   1  12      100.65       74.62     12.55 o
  -7   1  12       71.87       59.62      7.99 o
  -6   1  12      122.46      107.72     18.18 o
  -5   1  12       11.75       18.14      4.97 o
  -4   1  12       41.65       49.47      3.70 o
  -3   1  12       21.14       25.05      2.44 o
  -2   1  12      344.42      350.54     12.72 o
  -1   1  12      448.46      483.90     18.66 o
   0   1  12        2.15        1.67      2.26 o
   1   1  12      448.76      466.62     18.57 o
   2   1  12      344.26      363.40     14.25 o
   3   1  12       21.10       15.78      2.57 o
   4   1  12       41.69       53.62      3.67 o
   5   1  12       11.75        4.76      2.61 o
   6   1  12      122.39      102.32     14.41 o
   7   1  12       71.92       55.11     10.83 o
   8   1  12      100.71       79.09     12.30 o
   9   1  12       27.79       30.91     24.27 o
  10   1  12       10.69       -5.25     23.64 o
 -10   2  12        2.78        4.33      9.93 o
  -9   2  12       40.05       17.43     10.10 o
  -8   2  12        5.77        0.51      8.78 o
  -7   2  12       97.53       81.07      9.72 o
  -6   2  12       22.02       15.42      6.12 o
  -5   2  12      138.08      142.67     10.60 o
  -4   2  12       78.19       64.84      5.12 o
  -3   2  12      106.76      109.54      5.99 o
  -2   2  12      128.37      130.62      6.56 o
  -1   2  12      303.04      270.25     11.58 o
   0   2  12      130.90      135.43      7.85 o
   1   2  12      302.85      280.61     13.41 o
   2   2  12      128.57      124.40      6.48 o
   3   2  12      106.66      106.58      5.77 o
   4   2  12       78.05       73.76      4.60 o
   5   2  12      138.18      107.01      9.90 o
   6   2  12       22.05       24.52      8.87 o
   7   2  12       97.61       74.14     23.50 o
   8   2  12        5.78      -18.04     18.04 o
   9   2  12       39.98       -6.01     20.70 o
  10   2  12        2.78      -21.19     21.19 o
 -10   3  12        4.47       -2.75     10.33 o
  -9   3  12        4.61       -9.25      9.25 o
  -8   3  12       12.05       -9.24      9.24 o
  -7   3  12       20.98       17.57      6.67 o
  -6   3  12      342.79      343.06     20.50 o
  -5   3  12      407.76      378.55     22.33 o
  -4   3  12      170.28      150.99     15.53 o
  -3   3  12      161.92      179.57     10.76 o
  -2   3  12       77.12       70.63      5.76 o
  -1   3  12       63.37       76.53      7.44 o
   0   3  12      439.77      459.94     21.25 o
   1   3  12       63.45       80.54      6.22 o
   2   3  12       76.91       75.75      5.04 o
   3   3  12      161.88      179.93      8.54 o
   4   3  12      170.04      177.76     10.68 o
   5   3  12      407.83      355.60     15.55 o
   6   3  12      342.49      296.91     27.49 o
   7   3  12       21.00        5.81     17.97 o
   8   3  12       12.10       16.58     20.21 o
   9   3  12        4.60      -13.22     19.79 o
  10   3  12        4.48        6.36     23.85 o
  -9   4  12        3.85       -9.84      9.84 o
  -8   4  12       12.68        0.12     10.17 o
  -7   4  12        0.18       -2.09      6.19 o
  -6   4  12       10.80        8.27     10.49 o
  -5   4  12       59.98       71.25      6.07 o
  -4   4  12        9.34        5.70      3.73 o
  -3   4  12      232.70      223.24     18.94 o
  -2   4  12      205.22      183.10     10.38 o
  -1   4  12       56.24       50.12      6.67 o
   0   4  12      287.03      318.64     19.21 o
   1   4  12       56.10       53.89      6.55 o
   2   4  12      205.53      185.88     12.44 o
   3   4  12      232.83      219.08     26.79 o
   4   4  12        9.27       12.76      3.65 o
   5   4  12       60.04       70.54     10.98 o
   6   4  12       10.77       17.91      6.44 o
   7   4  12        0.18       -7.27     17.00 o
   8   4  12       12.62       42.17     21.82 o
   9   4  12        3.84       -1.26     22.10 o
  -9   5  12        4.45       -8.02     12.45 o
  -8   5  12        0.85        3.32     11.93 o
  -7   5  12       40.56       37.93      8.73 o
  -6   5  12       10.89       -2.37      5.98 o
  -5   5  12      118.40      138.82     12.51 o
  -4   5  12      118.44      118.60     11.50 o
  -3   5  12      446.66      460.26     21.09 o
  -2   5  12       62.44       63.18      7.91 o
  -1   5  12       40.20       47.40      6.87 o
   0   5  12       24.61       21.54      5.42 o
   1   5  12       40.22       57.09      7.07 o
   2   5  12       62.41       63.82      7.59 o
   3   5  12      446.13      421.55     26.09 o
   4   5  12      118.49      116.46      9.44 o
   5   5  12      118.51      123.69     12.83 o
   6   5  12       10.88       -3.41     14.83 o
   7   5  12       40.50       44.42      9.32 o
   8   5  12        0.85      -20.07     20.07 o
   9   5  12        4.44      -22.94     22.94 o
  -9   6  12        4.89       17.42     14.03 o
  -8   6  12        5.31        7.07     12.76 o
  -7   6  12        2.72       -5.87     10.77 o
  -6   6  12       20.86        6.39      7.56 o
  -5   6  12       56.22       58.97     10.28 o
  -4   6  12       16.61       32.98      7.64 o
  -3   6  12       64.56       56.34      9.07 o
  -2   6  12       28.86       27.81     11.30 o
  -1   6  12       21.04       17.74     16.23 o
   0   6  12        1.13       -1.12      5.21 o
   1   6  12       20.95       15.52      9.86 o
   2   6  12       28.81       21.91      8.87 o
   3   6  12       64.73       75.56      8.23 o
   4   6  12       16.67       29.57      9.66 o
   5   6  12       56.26       48.29     13.01 o
   6   6  12       20.83       24.19      8.54 o
   7   6  12        2.74      -10.39     10.39 o
   8   6  12        5.32        0.95     19.06 o
   9   6  12        4.88        3.85     25.95 o
  -8   7  12        3.22       -7.64     12.99 o
  -7   7  12        3.02       18.95     13.36 o
  -6   7  12        1.51        3.62      7.18 o
  -5   7  12       76.66       67.84     10.46 o
  -4   7  12        0.75        0.32      6.32 o
  -3   7  12      206.98      199.69     15.15 o
  -2   7  12        0.17       -6.96      6.96 o
  -1   7  12        6.43        4.88      5.96 o
   0   7  12        2.12       -4.97      4.97 o
   1   7  12        6.45        7.17     10.07 o
   2   7  12        0.16       -5.41      5.41 o
   3   7  12      206.76      183.06     12.99 o
   4   7  12        0.74        0.86      7.63 o
   5   7  12       76.66       73.49     11.94 o
   6   7  12        1.52       -5.47     11.85 o
   7   7  12        3.01       -6.05      8.73 o
   8   7  12        3.23        2.07     15.88 o
  -7   8  12        7.57        9.51     13.71 o
  -6   8  12        6.64        9.15      8.48 o
  -5   8  12        4.69        6.52      7.59 o
  -4   8  12       19.83       20.60      7.89 o
  -3   8  12       38.64       28.45     11.96 o
  -2   8  12       33.67       16.09      7.29 o
  -1   8  12       62.40       54.19      9.46 o
   0   8  12       67.62       62.08      9.48 o
   1   8  12       62.36       70.41      9.79 o
   2   8  12       33.62       19.28      7.59 o
   3   8  12       38.60       39.34      8.95 o
   4   8  12       19.82        7.46      9.21 o
   5   8  12        4.70        6.27      8.72 o
   6   8  12        6.64       -2.35      8.43 o
   7   8  12        7.57        0.05      9.78 o
  -6   9  12       26.29       15.39     13.57 o
  -5   9  12       57.08       78.09     24.55 o
  -4   9  12       22.05       12.61      8.33 o
  -3   9  12        4.55        6.84     10.04 o
  -2   9  12       47.89       36.86      8.99 o
  -1   9  12       38.04       41.29      9.01 o
   0   9  12       13.34       14.87      7.54 o
   1   9  12       38.05       27.52      8.30 o
   2   9  12       47.91       51.83      9.20 o
   3   9  12        4.55       14.94      6.96 o
   4   9  12       21.98       24.55     12.38 o
   5   9  12       57.07       79.31     15.95 o
   6   9  12       26.25       24.20     13.29 o
  -5  10  12       26.99       17.57      9.62 o
  -4  10  12       15.82       22.04      9.27 o
  -3  10  12       27.65       23.37      8.85 o
  -2  10  12        1.20        9.38      7.82 o
  -1  10  12        1.35       -1.14      7.39 o
   0  10  12       30.17       32.97     16.72 o
   1  10  12        1.36        5.62      7.49 o
   2  10  12        1.20       14.27      8.39 o
   3  10  12       27.57       31.12     13.50 o
   4  10  12       15.80       14.41     13.08 o
   5  10  12       26.96       21.40     13.08 o
  -3  11  12       18.20       17.16      9.40 o
  -2  11  12        0.41        2.81      8.28 o
  -1  11  12       15.56        0.99      8.29 o
   0  11  12        1.47        0.41      8.01 o
   1  11  12       15.55        7.37      8.57 o
   2  11  12        0.40       -5.41      7.47 o
   3  11  12       18.14       13.01     12.73 o
   1   0  13       91.50       98.22      5.53 o
   2   0  13       35.88       41.87      3.57 o
   3   0  13        3.50       -1.26      1.88 o
   4   0  13        5.82       -0.33      2.06 o
   5   0  13        7.97        6.63      3.60 o
   6   0  13      136.63      124.91     15.88 o
   7   0  13        7.00        7.42      8.32 o
   8   0  13        8.34        0.91     11.89 o
   9   0  13        7.20        0.62      9.85 o
  10   0  13        0.25      -14.34     27.07 o
 -10   1  13        9.12       -4.36     10.09 o
  -9   1  13       38.84       42.02     14.41 o
  -8   1  13       17.46        9.89      9.41 o
  -7   1  13       48.99       40.75      7.57 o
  -6   1  13       10.44       14.25     15.39 o
  -5   1  13       12.86       10.99      4.86 o
  -4   1  13       19.33       21.34      2.83 o
  -3   1  13       12.74       14.07      2.26 o
  -2   1  13      281.19      292.51     11.01 o
  -1   1  13       64.82       74.15      5.17 o
   0   1  13      434.28      441.52     20.26 o
   1   1  13       64.73       70.13      5.52 o
   2   1  13      281.25      304.25     12.36 o
   3   1  13       12.80       17.40      2.66 o
   4   1  13       19.33       17.97      2.69 o
   5   1  13       12.92        4.84      2.31 o
   6   1  13       10.44       11.54      8.46 o
   7   1  13       48.96       23.37     17.55 o
   8   1  13       17.47       26.24     20.46 o
   9   1  13       38.87       37.77     26.23 o
  10   1  13        9.13        9.93     24.48 o
 -10   2  13        1.20       -6.24      9.72 o
  -9   2  13        0.62       -9.20      9.20 o
  -8   2  13       38.36       29.62     10.94 o
  -7   2  13       44.85       31.26      7.40 o
  -6   2  13        4.41        5.76      5.56 o
  -5   2  13      141.58      138.23     11.30 o
  -4   2  13       14.21       12.75      2.37 o
  -3   2  13       67.87       71.75      4.25 o
  -2   2  13       56.22       62.32      4.59 o
  -1   2  13       47.13       45.89      4.04 o
   0   2  13       51.66       52.69      5.39 o
   1   2  13       47.03       52.82      5.30 o
   2   2  13       56.01       59.45      4.43 o
   3   2  13       67.99       74.50      4.82 o
   4   2  13       14.14       13.42      2.80 o
   5   2  13      141.77      127.32     10.11 o
   6   2  13        4.35        1.97      8.37 o
   7   2  13       44.87       19.51     19.65 o
   8   2  13       38.25        8.88     20.49 o
   9   2  13        0.62      -11.68     20.42 o
  10   2  13        1.20       -3.15     23.71 o
 -10   3  13        7.51       22.38     41.68 o
  -9   3  13        1.84       -1.08     10.15 o
  -8   3  13        1.03       -8.97      8.97 o
  -7   3  13       28.90       22.16      7.27 o
  -6   3  13        8.54        6.57      5.95 o
  -5   3  13       28.36       26.59      6.56 o
  -4   3  13       60.04       63.82      7.06 o
  -3   3  13       33.53       40.14      4.94 o
  -2   3  13       16.22       13.72      3.56 o
  -1   3  13      292.32      302.72     18.57 o
   0   3  13      129.88      149.55      8.91 o
   1   3  13      292.57      311.12     15.15 o
   2   3  13       16.17       16.85      3.71 o
   3   3  13       33.58       43.31      4.14 o
   4   3  13       60.04       68.35      4.99 o
   5   3  13       28.28       35.39      7.69 o
   6   3  13        8.57       18.64      5.87 o
   7   3  13       28.78       21.47     19.65 o
   8   3  13        1.02       -8.81     18.46 o
   9   3  13        1.85      -11.75     20.14 o
  10   3  13        7.50       -8.11     24.62 o
  -9   4  13        5.68       -9.85     10.98 o
  -8   4  13       10.55       18.40     22.31 o
  -7   4  13       39.28       17.30     12.10 o
  -6   4  13      172.48      156.29     13.48 o
  -5   4  13       34.17       28.58      4.19 o
  -4   4  13       90.75      111.84      8.21 o
  -3   4  13      136.59      134.65      9.04 o
  -2   4  13        8.60        4.37      3.59 o
  -1   4  13      116.78      123.47      9.99 o
   0   4  13       11.09       17.15     10.74 o
   1   4  13      116.56      132.81     12.06 o
   2   4  13        8.58       12.34      4.48 o
   3   4  13      136.64      130.00     10.36 o
   4   4  13       90.80      112.62      9.43 o
   5   4  13       34.06       23.23     25.91 o
   6   4  13      172.39      151.22     13.39 o
   7   4  13       39.30       43.29     20.42 o
   8   4  13       10.54       -7.41     19.72 o
   9   4  13        5.64      -15.11     22.31 o
  -9   5  13        8.25       18.10     29.20 o
  -8   5  13       56.53       46.64     19.93 o
  -7   5  13        2.64        3.23      7.01 o
  -6   5  13       15.44       11.88      7.11 o
  -5   5  13       34.57       49.20      8.28 o
  -4   5  13       26.96       36.94      7.66 o
  -3   5  13      159.97      184.01     13.80 o
  -2   5  13      296.98      312.90     20.20 o
  -1   5  13       49.89       46.48      7.15 o
   0   5  13      439.51      417.76     30.60 o
   1   5  13       49.94       46.06      7.09 o
   2   5  13      297.07      324.05     19.73 o
   3   5  13      159.88      167.06     12.81 o
   4   5  13       26.82       29.28      6.25 o
   5   5  13       34.54       29.65      8.19 o
   6   5  13       15.44       13.80      7.40 o
   7   5  13        2.63       -0.84     14.44 o
   8   5  13       56.46       23.92     24.97 o
   9   5  13        8.25      -15.25     24.06 o
  -8   6  13       12.64       15.76     13.22 o
  -7   6  13        1.77        4.83     11.96 o
  -6   6  13        1.12        4.76      6.70 o
  -5   6  13      115.19      115.37     12.72 o
  -4   6  13       78.54       82.23     10.46 o
  -3   6  13       72.78       62.40      9.41 o
  -2   6  13        8.18       -1.13      6.29 o
  -1   6  13       41.88       68.49     34.80 o
   0   6  13       64.45       67.41      9.97 o
   1   6  13       41.87       41.49      8.81 o
   2   6  13        8.20        1.78      5.46 o
   3   6  13       72.79       74.73     12.97 o
   4   6  13       78.37       76.55      8.54 o
   5   6  13      115.30      124.38     13.90 o
   6   6  13        1.12        9.42     13.99 o
   7   6  13        1.76       -7.79      7.79 o
   8   6  13       12.62       -0.63     24.34 o
  -8   7  13        3.60       -4.45     33.68 o
  -7   7  13       19.69       13.71     13.99 o
  -6   7  13       12.52        0.75      7.54 o
  -5   7  13        8.62        8.77      7.17 o
  -4   7  13       14.41       12.66      7.44 o
  -3   7  13      186.68      180.55     15.25 o
  -2   7  13       18.29        7.04      6.92 o
  -1   7  13      150.87      146.30     23.53 o
   0   7  13       14.80       10.17      8.60 o
   1   7  13      151.08      138.85     13.03 o
   2   7  13       18.28        2.07      5.98 o
   3   7  13      186.65      194.88     13.32 o
   4   7  13       14.38        3.55      8.05 o
   5   7  13        8.61        5.40     18.99 o
   6   7  13       12.53       13.10     13.29 o
   7   7  13       19.64        9.96     10.11 o
   8   7  13        3.60       -5.21     10.72 o
  -7   8  13        0.78      -12.17     12.17 o
  -6   8  13       11.24        1.04      8.54 o
  -5   8  13       28.90       36.75      9.57 o
  -4   8  13       21.35       32.63     13.57 o
  -3   8  13       21.35       13.37      7.32 o
  -2   8  13       26.69       21.32     11.82 o
  -1   8  13       31.71       36.22      8.20 o
   0   8  13       29.96       14.46      7.23 o
   1   8  13       31.68        3.90     17.90 o
   2   8  13       26.69       26.36     12.83 o
   3   8  13       21.34       16.80      7.56 o
   4   8  13       21.28       10.98     10.84 o
   5   8  13       28.92       24.56     10.00 o
   6   8  13       11.23        2.49      9.54 o
   7   8  13        0.78        0.69      9.82 o
  -6   9  13        7.60        0.77     12.59 o
  -5   9  13        7.88        5.24      8.50 o
  -4   9  13       30.94       26.21      9.13 o
  -3   9  13       23.67       21.55      8.58 o
  -2   9  13       12.29        3.07      7.24 o
  -1   9  13       12.33        4.17      7.09 o
   0   9  13        1.52        7.41      7.22 o
   1   9  13       12.31       11.20      7.29 o
   2   9  13       12.26        6.36      9.41 o
   3   9  13       23.69       28.05     11.96 o
   4   9  13       30.92       14.27     12.52 o
   5   9  13        7.87        8.04     11.75 o
   6   9  13        7.59        5.53     11.33 o
  -4  10  13        1.85        4.23      8.33 o
  -3  10  13        0.35       14.42      8.09 o
  -2  10  13       18.60        9.45     13.64 o
  -1  10  13       40.48       56.17     10.90 o
   0  10  13        6.07        7.76      8.03 o
   1  10  13       40.48       54.15     10.46 o
   2  10  13       18.57        6.87     13.74 o
   3  10  13        0.36      -10.28     10.28 o
   4  10  13        1.85      -10.56     10.56 o
   5  10  13       19.32       64.97     16.86 o
  -2  11  13        2.34       -5.38      7.75 o
  -1  11  13        0.55       -2.39     10.88 o
   0  11  13        4.26        3.96      8.58 o
   1  11  13        0.54       -6.02      7.97 o
   2  11  13        2.34        8.53     12.73 o
   0   0  14       53.35       62.86      6.49 o
   1   0  14     1176.37     1155.21     43.21 o
   2   0  14        0.00        1.73      2.28 o
   3   0  14      367.07      333.36     13.58 o
   4   0  14       18.10       18.78      2.81 o
   5   0  14       38.62       41.82      4.25 o
   6   0  14       29.03       26.93      9.79 o
   7   0  14        4.32        5.67      9.37 o
   8   0  14       10.67       10.85      9.86 o
   9   0  14        1.19       -3.19      9.78 o
  10   0  14        3.81       20.49     30.77 o
 -10   1  14       14.23       15.76     11.21 o
  -9   1  14       16.14       18.21     10.21 o
  -8   1  14       81.52       54.29     12.26 o
  -7   1  14       18.02       20.57      6.85 o
  -6   1  14       43.50       53.50      7.81 o
  -5   1  14       10.58       12.44      3.13 o
  -4   1  14       70.68       71.66      4.20 o
  -3   1  14       65.09       65.14      4.08 o
  -2   1  14        3.06        4.99      2.04 o
  -1   1  14       35.39       38.95      4.85 o
   0   1  14      270.38      253.53     12.81 o
   1   1  14       35.35       41.35      4.54 o
   2   1  14        3.05        4.84      2.52 o
   3   1  14       65.14       62.22      4.54 o
   4   1  14       70.62       68.27      4.65 o
   5   1  14       10.60        5.35      2.38 o
   6   1  14       43.47       52.94     11.47 o
   7   1  14       18.02        7.77      8.63 o
   8   1  14       81.57       62.24     12.51 o
   9   1  14       16.16       28.40     24.76 o
  10   1  14       14.23        8.67     27.07 o
 -10   2  14        7.15      -23.57     35.18 o
  -9   2  14        6.20        4.24     10.24 o
  -8   2  14       20.62       13.53     10.98 o
  -7   2  14       14.74        2.59      6.18 o
  -6   2  14       26.29       12.57      6.14 o
  -5   2  14       16.67       20.65      6.21 o
  -4   2  14       82.65       79.15      5.12 o
  -3   2  14      129.00      120.00      5.78 o
  -2   2  14       21.73       19.92      3.24 o
  -1   2  14       74.60       77.34      6.32 o
   0   2  14       14.59       11.89      3.43 o
   1   2  14       74.92       84.82      6.30 o
   2   2  14       21.70       30.82      3.48 o
   3   2  14      128.96      118.25      6.49 o
   4   2  14       82.66       81.99      5.24 o
   5   2  14       16.71        5.84      2.65 o
   6   2  14       26.30       28.75     10.63 o
   7   2  14       14.72       12.82      9.72 o
   8   2  14       20.65       -7.20     20.42 o
   9   2  14        6.17      -15.39     20.91 o
  10   2  14        7.14      -22.80     22.80 o
  -9   3  14        8.04       -0.27     10.69 o
  -8   3  14        6.25       -9.65      9.65 o
  -7   3  14       58.87       33.19     11.92 o
  -6   3  14        4.65       -2.12      9.83 o
  -5   3  14      191.55      164.21     12.80 o
  -4   3  14       16.18       14.98      3.25 o
  -3   3  14       66.25       73.88      6.48 o
  -2   3  14       61.62       61.71      5.66 o
  -1   3  14       19.12       18.32      4.14 o
   0   3  14        0.31       -1.04      2.94 o
   1   3  14       19.07       15.76      3.98 o
   2   3  14       61.58       57.46      6.45 o
   3   3  14       66.12       72.27      5.39 o
   4   3  14       16.12       22.05      3.55 o
   5   3  14      191.57      152.40     15.53 o
   6   3  14        4.66        2.00      7.69 o
   7   3  14       58.92       30.70     21.33 o
   8   3  14        6.24       -4.83     19.72 o
   9   3  14        8.02       -9.09     21.82 o
  -9   4  14        2.11      -12.27     12.27 o
  -8   4  14       44.62       18.28     20.56 o
  -7   4  14       11.40       -0.88      6.60 o
  -6   4  14       23.77       28.69      8.78 o
  -5   4  14       21.17       20.22      4.04 o
  -4   4  14      102.15      101.85     11.33 o
  -3   4  14        9.26        8.42      4.45 o
  -2   4  14        6.50        4.38      4.57 o
  -1   4  14      126.81      121.37     10.71 o
   0   4  14      231.73      227.30     17.90 o
   1   4  14      126.76      140.87     10.46 o
   2   4  14        6.55        4.59      4.53 o
   3   4  14        9.25        6.87      4.64 o
   4   4  14      102.03      100.85     12.48 o
   5   4  14       21.18       12.56      6.95 o
   6   4  14       23.68       16.48      7.38 o
   7   4  14       11.41        7.06     18.18 o
   8   4  14       44.56       24.13     23.15 o
   9   4  14        2.12        2.80     22.03 o
  -9   5  14        2.33        0.53     20.49 o
  -8   5  14        0.01        3.01     12.87 o
  -7   5  14       22.81        9.14      7.76 o
  -6   5  14        2.69       -7.97      7.97 o
  -5   5  14        4.05        6.77      6.40 o
  -4   5  14       65.14       56.73     19.55 o
  -3   5  14      403.79      402.22     24.62 o
  -2   5  14      248.83      213.93     15.70 o
  -1   5  14      123.17      127.17     21.79 o
   0   5  14       86.49      102.80     10.21 o
   1   5  14      122.86      118.87     11.10 o
   2   5  14      248.82      224.16     15.41 o
   3   5  14      403.28      396.03     23.91 o
   4   5  14       65.12       47.90      7.13 o
   5   5  14        4.07        7.85      7.13 o
   6   5  14        2.69        0.74     13.74 o
   7   5  14       22.77       13.14      8.60 o
   8   5  14        0.01      -13.99     20.42 o
   9   5  14        2.33      -23.01     23.01 o
  -8   6  14        0.71       -8.19     12.87 o
  -7   6  14        2.38       -8.46     11.54 o
  -6   6  14        0.94        0.35      6.87 o
  -5   6  14       13.96       12.15      7.39 o
  -4   6  14       22.75       23.81      7.98 o
  -3   6  14       45.08       42.91      8.73 o
  -2   6  14       20.48       13.58      6.82 o
  -1   6  14       16.67        0.78     11.99 o
   0   6  14       11.09        1.42     11.61 o
   1   6  14       16.66       10.83     17.69 o
   2   6  14       20.46        7.24      6.49 o
   3   6  14       45.11       48.00      7.55 o
   4   6  14       22.79       17.53      9.79 o
   5   6  14       13.93       20.32      8.14 o
   6   6  14        0.94        4.83      9.02 o
   7   6  14        2.38       -8.63      8.63 o
   8   6  14        0.71      -14.69     23.92 o
  -7   7  14        2.88       -3.43     13.22 o
  -6   7  14        1.37       -7.01      7.17 o
  -5   7  14        2.74        4.16      7.23 o
  -4   7  14       23.28       31.14      8.64 o
  -3   7  14       16.68       19.42      7.86 o
  -2   7  14       16.32       18.54      7.47 o
  -1   7  14       11.83       22.07      7.41 o
   0   7  14      102.91       88.07     16.61 o
   1   7  14       11.76       10.15      6.60 o
   2   7  14       16.31       21.98      6.77 o
   3   7  14       16.61       17.51      6.68 o
   4   7  14       23.36       21.75      9.31 o
   5   7  14        2.73        2.03      8.11 o
   6   7  14        1.37        1.14     17.24 o
   7   7  14        2.89       -1.05     10.10 o
  -7   8  14       16.15       12.87     15.25 o
  -6   8  14       12.74        2.10     11.37 o
  -5   8  14       36.19       43.99     10.10 o
  -4   8  14        7.92       -5.49     13.57 o
  -3   8  14       10.63        7.36      7.24 o
  -2   8  14       15.94        2.51      6.43 o
  -1   8  14       12.20       -1.89      6.28 o
   0   8  14        3.48        6.76      6.42 o
   1   8  14       12.20       11.88     10.42 o
   2   8  14       15.95       10.54      8.57 o
   3   8  14       10.61        9.77      7.29 o
   4   8  14        7.92        6.85     10.70 o
   5   8  14       36.20       27.55     12.87 o
   6   8  14       12.74        7.11      9.82 o
   7   8  14       16.17       11.59     11.37 o
  -5   9  14        4.03       -1.19      8.71 o
  -4   9  14       12.77       10.17     11.54 o
  -3   9  14        6.09       12.63      8.10 o
  -2   9  14        6.90       -0.07      7.12 o
  -1   9  14        4.87       -4.74      6.89 o
   0   9  14        9.75       10.95      7.63 o
   1   9  14        4.88       -6.44      6.44 o
   2   9  14        6.91        4.99      7.31 o
   3   9  14        6.10       11.19     11.19 o
   4   9  14       12.70       11.68     12.10 o
   5   9  14        4.03       -0.84     11.40 o
   6   9  14       18.32       30.91     14.06 o
  -4  10  14        8.14        4.28      9.76 o
  -3  10  14        0.23       -7.37      7.37 o
  -2  10  14        3.60        0.98      7.89 o
  -1  10  14        3.97       -1.82     10.32 o
   0  10  14        7.62        3.08      8.14 o
   1  10  14        3.97       -1.68      7.59 o
   2  10  14        3.60        3.02      9.83 o
   3  10  14        0.22      -10.14     10.14 o
   4  10  14        8.12       15.67     13.01 o
  -1  11  14        3.87       -1.96      8.11 o
   0  11  14        0.26        0.26      8.88 o
   1  11  14        3.87       -8.04     11.61 o
   1   0  15       29.85       40.15      3.82 o
   2   0  15      455.17      452.42     18.02 o
   3   0  15        0.04        1.45      2.33 o
   4   0  15        2.17       -0.36      2.17 o
   5   0  15        5.01        0.09      2.57 o
   6   0  15        0.39        2.03      8.11 o
   7   0  15       45.41       38.89     11.68 o
   8   0  15       22.48       29.66     18.57 o
   9   0  15        6.62       -3.19     17.69 o
  10   0  15        0.00      -29.23     29.23 o
  -9   1  15       12.12        7.95     10.82 o
  -8   1  15        9.24       16.45     10.55 o
  -7   1  15        7.08       -1.73      5.88 o
  -6   1  15       77.61       83.58      9.59 o
  -5   1  15       18.58       18.59      2.59 o
  -4   1  15       15.69       20.07      2.75 o
  -3   1  15       11.56        5.10      2.24 o
  -2   1  15       20.75       23.40      4.02 o
  -1   1  15       71.75       79.01      5.35 o
   0   1  15      111.41      138.11      8.58 o
   1   1  15       71.73       87.54      6.48 o
   2   1  15       20.73       23.30      4.20 o
   3   1  15       11.57        8.73      2.70 o
   4   1  15       15.71       12.85      2.91 o
   5   1  15       18.57       11.94      4.11 o
   6   1  15       77.56       71.83     13.64 o
   7   1  15        7.08        2.79      8.77 o
   8   1  15        9.23        1.84     10.00 o
   9   1  15       12.13        4.48     25.60 o
  -9   2  15        5.32        3.55     11.02 o
  -8   2  15        4.02       -9.01      9.01 o
  -7   2  15       24.01       18.57      7.09 o
  -6   2  15       11.16       -3.88      5.24 o
  -5   2  15       25.28       24.82      3.59 o
  -4   2  15      125.99      124.79      6.68 o
  -3   2  15      120.64      121.71      5.99 o
  -2   2  15       10.58        8.00      2.99 o
  -1   2  15      210.38      199.83     10.98 o
   0   2  15      142.10      124.57      8.01 o
   1   2  15      210.02      197.27     10.77 o
   2   2  15       10.44       11.10      5.96 o
   3   2  15      120.77      116.58      6.72 o
   4   2  15      125.89      116.75      6.59 o
   5   2  15       25.35       15.52      5.14 o
   6   2  15       11.16       15.39     10.49 o
   7   2  15       23.95       18.54      9.80 o
   8   2  15        4.01      -17.69     20.42 o
   9   2  15        5.29       14.27     24.55 o
  -9   3  15        0.20      -10.21     10.21 o
  -8   3  15       10.38      -10.21     10.21 o
  -7   3  15        0.19       -3.26      6.23 o
  -6   3  15        2.53        1.45      5.98 o
  -5   3  15       10.34        8.72      3.32 o
  -4   3  15      100.73       97.79      7.19 o
  -3   3  15       38.66       46.40     12.47 o
  -2   3  15       18.30       16.01      4.35 o
  -1   3  15       12.25        8.90      3.87 o
   0   3  15      335.07      298.66     15.20 o
   1   3  15       12.25       10.12      4.81 o
   2   3  15       18.29       22.83      4.33 o
   3   3  15       38.56       36.07      5.88 o
   4   3  15      100.64       92.20      7.20 o
   5   3  15       10.34       15.89      5.69 o
   6   3  15        2.54       -5.18      5.25 o
   7   3  15        0.19       -4.41     18.11 o
   8   3  15       10.39       -1.40     20.77 o
   9   3  15        0.21        2.24     23.36 o
  -9   4  15        6.50      -14.65     14.65 o
  -8   4  15        4.66       -2.24     12.31 o
  -7   4  15       41.18       43.23      8.95 o
  -6   4  15        3.97        3.73      6.42 o
  -5   4  15       42.99       37.37      5.00 o
  -4   4  15       83.30       89.18      9.93 o
  -3   4  15      147.50      153.60     12.55 o
  -2   4  15      172.24      167.48     13.27 o
  -1   4  15       69.05       70.47     13.88 o
   0   4  15       53.01       52.78      7.36 o
   1   4  15       69.08       65.08      8.06 o
   2   4  15      172.16      167.60     14.65 o
   3   4  15      147.39      134.60     11.13 o
   4   4  15       83.25       81.63      8.50 o
   5   4  15       43.19       38.35      8.41 o
   6   4  15        3.97       -0.38      6.27 o
   7   4  15       41.19       21.96     20.28 o
   8   4  15        4.65      -17.62     20.70 o
   9   4  15        6.47       -4.27     20.84 o
  -8   5  15       10.51       -5.18     12.80 o
  -7   5  15        7.34        3.12      7.57 o
  -6   5  15        7.66        8.16      7.25 o
  -5   5  15      129.55      144.29     13.38 o
  -4   5  15       55.55       59.81      9.12 o
  -3   5  15        3.90        0.59      5.76 o
  -2   5  15       51.33       72.36     16.33 o
  -1   5  15      246.92      276.73     18.00 o
   0   5  15      421.70      409.31     24.85 o
   1   5  15      246.81      252.32     17.53 o
   2   5  15       51.37       81.29     18.92 o
   3   5  15        3.91       -3.50     11.16 o
   4   5  15       55.49       42.81      9.47 o
   5   5  15      129.44      121.61     13.72 o
   6   5  15        7.68       -6.73      6.73 o
   7   5  15        7.34        2.78      8.04 o
   8   5  15       10.50        3.71     22.80 o
  -8   6  15       28.01        4.55     14.13 o
  -7   6  15        4.59        3.64     12.66 o
  -6   6  15        1.42       -8.05      8.81 o
  -5   6  15       11.35       -3.74      6.67 o
  -4   6  15       90.48       90.64     11.34 o
  -3   6  15       67.39       66.59     10.04 o
  -2   6  15      131.53      127.97     12.91 o
  -1   6  15      104.32       93.86     20.49 o
   0   6  15       45.10       47.35     33.22 o
   1   6  15      104.41      111.67     11.37 o
   2   6  15      131.58      134.34     20.42 o
   3   6  15       67.34       67.93      8.42 o
   4   6  15       90.55       85.23     12.29 o
   5   6  15       11.35       -4.93      8.67 o
   6   6  15        1.42        1.52      7.28 o
   7   6  15        4.60       -8.48      8.48 o
   8   6  15       28.02       21.96     25.81 o
  -7   7  15        8.32       -5.53     12.94 o
  -6   7  15        3.99        5.98      7.99 o
  -5   7  15       10.18        4.78      7.34 o
  -4   7  15       17.66        1.98      7.28 o
  -3   7  15       49.52       44.21      9.07 o
  -2   7  15       54.25       46.89      9.00 o
  -1   7  15       90.58      104.67     14.76 o
   0   7  15       12.82       13.37      7.12 o
   1   7  15       90.56       97.51     11.52 o
   2   7  15       54.32       48.70      9.52 o
   3   7  15       49.58       36.15      7.77 o
   4   7  15       17.63       -2.44      9.48 o
   5   7  15       10.15       -2.80      9.58 o
   6   7  15        3.99        0.94     16.89 o
   7   7  15        8.28       -9.38      9.38 o
  -6   8  15        2.54       -2.44     12.24 o
  -5   8  15        7.55        2.31      8.13 o
  -4   8  15        1.70        7.81      7.80 o
  -3   8  15        1.24        5.95      7.24 o
  -2   8  15        5.17       -0.63      6.88 o
  -1   8  15       20.86       34.10      8.50 o
   0   8  15        0.18       -3.53      9.44 o
   1   8  15       20.88       19.82      7.86 o
   2   8  15        5.17        3.57      6.82 o
   3   8  15        1.24       -0.91      8.32 o
   4   8  15        1.70        0.21     10.56 o
   5   8  15        7.53       27.07     11.96 o
   6   8  15        2.55       10.35     11.33 o
  -5   9  15        1.10        5.99      8.58 o
  -4   9  15       12.18        2.70      8.52 o
  -3   9  15       31.47       38.16      9.90 o
  -2   9  15       17.05       18.40      8.60 o
  -1   9  15       22.10       13.79      8.21 o
   0   9  15        5.28        6.89      7.15 o
   1   9  15       22.06       16.31     12.97 o
   2   9  15       17.07       17.58      8.48 o
   3   9  15       31.44       36.72     13.92 o
   4   9  15       12.17       -4.34     11.33 o
   5   9  15        1.10        0.70     11.26 o
  -3  10  15        3.74       -1.47      8.85 o
  -2  10  15        4.96        7.97      8.29 o
  -1  10  15       16.85       23.09     10.00 o
   0  10  15        0.00       -4.38      7.73 o
   1  10  15       16.84       13.42      8.45 o
   2  10  15        4.96        6.22     11.68 o
   3  10  15        3.73       -8.39     11.12 o
   0   0  16       62.07       64.75      7.09 o
   1   0  16      253.90      259.54     11.48 o
   2   0  16       45.47       51.76      3.96 o
   3   0  16       32.39       25.09      3.50 o
   4   0  16        3.38        7.43      2.62 o
   5   0  16        5.02        4.10      3.74 o
   6   0  16        0.13        3.22      8.95 o
   7   0  16       15.38       16.29      6.55 o
   8   0  16       32.78       24.58     11.17 o
   9   0  16        0.75       -2.04     10.63 o
  -9   1  16        7.00       -4.17     16.16 o
  -8   1  16        0.71       -3.20      9.97 o
  -7   1  16       12.76        9.04      7.03 o
  -6   1  16       11.49       12.63      6.07 o
  -5   1  16        5.53        2.41      5.35 o
  -4   1  16       29.10       29.34      3.67 o
  -3   1  16       89.27       97.45      6.65 o
  -2   1  16       63.82       82.03      4.99 o
  -1   1  16      244.98      228.16     10.67 o
   0   1  16       14.67       17.04      3.88 o
   1   1  16      244.92      241.49     12.45 o
   2   1  16       63.81       79.39      6.53 o
   3   1  16       89.25      102.60      6.15 o
   4   1  16       29.15       20.84      3.89 o
   5   1  16        5.52        0.82      3.66 o
   6   1  16       11.50       17.97      9.79 o
   7   1  16       12.76        3.43     10.28 o
   8   1  16        0.71        3.64     10.38 o
   9   1  16        7.02      -25.46     25.46 o
  -9   2  16        8.03       -2.64     11.28 o
  -8   2  16        5.91        1.68     10.98 o
  -7   2  16       46.21       34.53      8.57 o
  -6   2  16       64.74       43.02      8.23 o
  -5   2  16      213.54      187.32     10.37 o
  -4   2  16        9.25       10.21      3.59 o
  -3   2  16      154.51      160.55      7.50 o
  -2   2  16       67.60       71.20      6.48 o
  -1   2  16       29.17       31.49      4.87 o
   0   2  16       11.04        8.40      3.69 o
   1   2  16       29.15       27.65      4.62 o
   2   2  16       67.53       68.65      6.24 o
   3   2  16      154.75      171.08      8.45 o
   4   2  16        9.21        4.54      3.36 o
   5   2  16      213.56      178.44     14.06 o
   6   2  16       64.69       65.25     13.78 o
   7   2  16       46.17       40.62     11.44 o
   8   2  16        5.90        1.61     21.47 o
   9   2  16        8.02       -1.05     24.76 o
  -9   3  16        5.47      -14.87     18.71 o
  -8   3  16       11.49      -11.12     11.12 o
  -7   3  16       20.44       17.51      7.77 o
  -6   3  16        8.79       11.17      8.53 o
  -5   3  16       20.05       15.42      4.10 o
  -4   3  16       78.09       89.23      7.36 o
  -3   3  16       42.97       35.37      6.95 o
  -2   3  16       23.03       20.19     10.21 o
  -1   3  16       57.63       63.98      9.33 o
   0   3  16      114.37      139.72      9.33 o
   1   3  16       57.59       59.36      6.34 o
   2   3  16       23.06       23.47      4.78 o
   3   3  16       42.94       38.99      5.51 o
   4   3  16       78.09       96.13      7.48 o
   5   3  16       20.04       14.49      9.44 o
   6   3  16        8.83        3.75      5.93 o
   7   3  16       20.43       35.32     21.61 o
   8   3  16       11.50       18.39     23.15 o
   9   3  16        5.46      -13.15     22.59 o
  -9   4  16        0.26       -1.40     52.45 o
  -8   4  16       31.67       16.72     13.71 o
  -7   4  16        1.42        0.16      6.93 o
  -6   4  16       81.87       99.15     11.62 o
  -5   4  16       52.57       52.83      5.70 o
  -4   4  16       73.15       66.07      9.72 o
  -3   4  16      214.64      197.08     15.06 o
  -2   4  16      355.23      387.70     24.28 o
  -1   4  16       61.35       63.24      8.43 o
   0   4  16       15.40       10.54     13.67 o
   1   4  16       61.23       54.56      8.95 o
   2   4  16      355.34      393.55     23.76 o
   3   4  16      214.48      198.61     14.00 o
   4   4  16       73.19       66.09     11.82 o
   5   4  16       52.62       56.79     10.56 o
   6   4  16       81.94       99.57     12.17 o
   7   4  16        1.41      -18.95     18.95 o
   8   4  16       31.67        9.58     22.31 o
   9   4  16        0.26      -15.53     23.36 o
  -8   5  16        3.22       -7.83     12.24 o
  -7   5  16       16.46        2.94      7.83 o
  -6   5  16        7.42       -4.78      7.00 o
  -5   5  16        8.35        6.99      6.77 o
  -4   5  16       52.79       45.11      8.78 o
  -3   5  16      143.76      146.88     13.55 o
  -2   5  16      206.91      190.04     15.08 o
  -1   5  16      108.80      116.36     11.77 o
   0   5  16       21.31       11.61     15.81 o
   1   5  16      108.71      115.64     19.23 o
   2   5  16      206.70      199.45     14.71 o
   3   5  16      144.03      140.98     12.43 o
   4   5  16       52.81       53.64     11.68 o
   5   5  16        8.33        6.07      7.46 o
   6   5  16        7.41       -4.13      7.24 o
   7   5  16       16.49       21.08      9.00 o
   8   5  16        3.23      -21.61     21.61 o
  -7   6  16       18.07       11.54     12.94 o
  -6   6  16        5.53       -1.62      7.60 o
  -5   6  16        6.43       11.21      7.33 o
  -4   6  16        3.46       -4.97      6.55 o
  -3   6  16       88.30       90.78     14.97 o
  -2   6  16       19.35       17.59      8.57 o
  -1   6  16       34.49       23.21     16.26 o
   0   6  16        2.79       -4.29      5.95 o
   1   6  16       34.55       32.03     16.09 o
   2   6  16       19.33       15.92      8.67 o
   3   6  16       88.31       94.85     11.02 o
   4   6  16        3.45       -1.14      7.26 o
   5   6  16        6.41       -1.40      9.93 o
   6   6  16        5.53        5.58     10.88 o
   7   6  16       18.10       12.22      9.77 o
  -7   7  16        3.64      -12.80     12.80 o
  -6   7  16        4.50        6.37     11.82 o
  -5   7  16        9.91        2.32      7.48 o
  -4   7  16       16.69        9.56      7.87 o
  -3   7  16       15.46       11.94     17.52 o
  -2   7  16        1.47        6.08      6.68 o
  -1   7  16      108.94       99.52     21.40 o
   0   7  16       53.12       56.40      9.41 o
   1   7  16      108.84      110.93     12.09 o
   2   7  16        1.48        2.31      5.84 o
   3   7  16       15.50       16.67      9.00 o
   4   7  16       16.60        6.35      8.58 o
   5   7  16        9.87        1.04     10.18 o
   6   7  16        4.50        7.14     14.13 o
   7   7  16        3.64        2.46     10.88 o
  -6   8  16       14.14        7.73      9.06 o
  -5   8  16       11.15       16.61     15.35 o
  -4   8  16        1.86       -5.46      7.56 o
  -3   8  16       23.99       23.17      8.71 o
  -2   8  16       17.99       20.34      9.13 o
  -1   8  16        0.08       -6.61      6.61 o
   0   8  16       19.67       22.64      8.00 o
   1   8  16        0.08        2.34      6.71 o
   2   8  16       18.01       13.13      9.09 o
   3   8  16       23.98       11.12     11.12 o
   4   8  16        1.85       -0.56      9.93 o
   5   8  16       11.15       15.74     11.96 o
   6   8  16       14.14       10.56     11.75 o
  -5   9  16        8.76       16.01      9.72 o
  -4   9  16       15.31       12.11     11.33 o
  -3   9  16        7.70       -5.04     10.46 o
  -2   9  16        1.03        6.62      8.08 o
  -1   9  16       21.59       22.44     11.40 o
   0   9  16        1.82        3.09      7.32 o
   1   9  16       21.62       18.26      8.95 o
   2   9  16        1.03       -2.03     10.39 o
   3   9  16        7.70        2.17     11.61 o
   4   9  16       15.27       15.95     13.08 o
   5   9  16        8.77        6.43     12.80 o
  -3  10  16       12.84       15.89      9.29 o
  -2  10  16        0.97       -7.47      8.33 o
  -1  10  16        2.82       13.10      9.00 o
   0  10  16        4.75        8.04     10.88 o
   1  10  16        2.82        9.85      8.77 o
   2  10  16        0.97       -7.06     11.47 o
   3  10  16       12.84       22.17     14.41 o
   1   0  17      153.10      162.43      8.31 o
   2   0  17       61.17       65.35      5.19 o
   3   0  17      216.30      225.84      9.31 o
   4   0  17       52.88       58.54      5.57 o
   5   0  17        0.00       -3.22      3.22 o
   6   0  17      143.07      138.19     22.91 o
   7   0  17        2.04       -3.33      6.07 o
   8   0  17        5.63       11.74     10.67 o
   9   0  17        6.43       10.50     11.77 o
  -9   1  17        3.69      -12.50     13.36 o
  -8   1  17        6.43       -0.28     10.98 o
  -7   1  17        7.54        5.67      6.77 o
  -6   1  17        4.24        4.63      5.75 o
  -5   1  17       68.84       63.51      5.90 o
  -4   1  17       26.37       22.05      3.73 o
  -3   1  17        4.71       -2.88      2.88 o
  -2   1  17       69.45       89.03      6.18 o
  -1   1  17       83.15      101.05      6.66 o
   0   1  17      142.62      142.95      8.99 o
   1   1  17       83.14      108.29      7.81 o
   2   1  17       69.60       84.98      7.35 o
   3   1  17        4.72       -2.53      3.23 o
   4   1  17       26.41       17.09      4.21 o
   5   1  17       68.87       65.99      7.52 o
   6   1  17        4.25        4.69      9.37 o
   7   1  17        7.53       -9.93      9.93 o
   8   1  17        6.44        0.60     10.63 o
   9   1  17        3.70       -5.46     10.88 o
  -9   2  17       19.15       14.35     12.46 o
  -8   2  17       13.67       -1.82     11.19 o
  -7   2  17       11.12        4.69      6.49 o
  -6   2  17        4.12        2.65      5.85 o
  -5   2  17       11.99       10.21      3.74 o
  -4   2  17       51.69       63.47      5.25 o
  -3   2  17      118.83      122.12      8.90 o
  -2   2  17      136.62      146.28      8.21 o
  -1   2  17       16.74       15.91      4.39 o
   0   2  17        7.22        7.49      4.12 o
   1   2  17       16.66       18.89      4.44 o
   2   2  17      136.61      133.34      9.19 o
   3   2  17      118.77      113.08      8.22 o
   4   2  17       51.54       51.37      6.83 o
   5   2  17       12.03       10.12      5.02 o
   6   2  17        4.14       -5.78      7.06 o
   7   2  17       11.08       -3.05     10.12 o
   8   2  17       13.69       22.31     23.08 o
   9   2  17       19.12        1.33     27.63 o
  -9   3  17        1.55      -14.20     48.68 o
  -8   3  17        2.07       -4.76     11.47 o
  -7   3  17       13.31        7.13      7.24 o
  -6   3  17        1.94       -5.14      5.76 o
  -5   3  17        1.32       -3.10      3.10 o
  -4   3  17      114.80      117.19      8.67 o
  -3   3  17      190.12      183.51     13.97 o
  -2   3  17      476.38      500.23     29.45 o
  -1   3  17      147.02      141.30     10.13 o
   0   3  17      426.85      449.61     21.82 o
   1   3  17      147.28      141.82     10.04 o
   2   3  17      476.27      498.57     23.82 o
   3   3  17      190.15      177.83     10.90 o
   4   3  17      114.76      131.92     11.64 o
   5   3  17        1.31        2.82      5.19 o
   6   3  17        1.94        3.78      6.71 o
   7   3  17       13.36       10.63     22.87 o
   8   3  17        2.07        3.92     23.29 o
   9   3  17        1.56        2.38     27.07 o
  -8   4  17       11.43       -0.42     12.73 o
  -7   4  17        2.62        7.63     10.46 o
  -6   4  17        2.25        0.93      6.89 o
  -5   4  17       14.52        9.76      4.10 o
  -4   4  17       54.89       63.25      9.83 o
  -3   4  17        0.52       -4.17      5.76 o
  -2   4  17      379.34      425.19     26.06 o
  -1   4  17       71.88       78.70      9.77 o
   0   4  17      255.23      254.05     17.46 o
   1   4  17       72.05       98.18     32.87 o
   2   4  17      379.45      418.87     25.54 o
   3   4  17        0.52       -8.23     10.46 o
   4   4  17       55.00       44.76     11.05 o
   5   4  17       14.60        8.11      7.55 o
   6   4  17        2.24        6.60      6.70 o
   7   4  17        2.62        1.26     21.33 o
   8   4  17       11.41       -3.57     23.71 o
  -8   5  17        5.99       18.74     14.13 o
  -7   5  17       11.08        8.41      8.20 o
  -6   5  17        3.04       -3.00      6.84 o
  -5   5  17       11.59        6.15      7.02 o
  -4   5  17       14.57       12.36      6.97 o
  -3   5  17        8.66        5.02      7.34 o
  -2   5  17      113.80      122.38     12.41 o
  -1   5  17      189.79      194.50     15.18 o
   0   5  17      244.77      266.62     18.37 o
   1   5  17      189.80      197.76     15.00 o
   2   5  17      113.74      128.15     25.21 o
   3   5  17        8.63       -1.33      9.97 o
   4   5  17       14.64        4.69      8.18 o
   5   5  17       11.55       13.44      8.03 o
   6   5  17        3.05        4.39      7.79 o
   7   5  17       11.10        2.64      8.56 o
   8   5  17        5.99      -18.32     24.06 o
  -7   6  17        5.26       -9.30     12.80 o
  -6   6  17        1.08        1.29      7.79 o
  -5   6  17        5.63       10.68      8.46 o
  -4   6  17       31.17       18.49      8.38 o
  -3   6  17       29.06       25.19      8.13 o
  -2   6  17       37.16       44.88     13.53 o
  -1   6  17      103.62       90.89     11.57 o
   0   6  17       13.15       13.78      7.32 o
   1   6  17      103.63      113.06     13.29 o
   2   6  17       37.18       44.14     15.21 o
   3   6  17       29.07       31.71      7.44 o
   4   6  17       31.23       40.74     10.27 o
   5   6  17        5.64       -0.01      8.16 o
   6   6  17        1.08       11.69      9.18 o
   7   6  17        5.27        4.67      9.43 o
  -6   7  17        9.02        5.63      8.77 o
  -5   7  17        3.27       -4.75     16.09 o
  -4   7  17        1.19       -2.38      7.09 o
  -3   7  17       19.02       11.35      8.00 o
  -2   7  17       32.05       36.21     17.10 o
  -1   7  17       13.19       18.63     11.19 o
   0   7  17       47.99       60.18     12.48 o
   1   7  17       13.13       13.36      7.71 o
   2   7  17       32.10       31.46      8.63 o
   3   7  17       19.02        5.11      9.00 o
   4   7  17        1.18       -6.02      7.97 o
   5   7  17        3.30       -3.65     10.42 o
   6   7  17        9.00       -8.61      9.02 o
  -5   8  17        8.58        3.62     14.16 o
  -4   8  17        6.19        8.33      8.18 o
  -3   8  17        0.25       -0.76      7.25 o
  -2   8  17       13.62       27.39      8.87 o
  -1   8  17       43.21       37.75      9.49 o
   0   8  17       33.15       20.37      8.23 o
   1   8  17       43.23       45.17      9.56 o
   2   8  17       13.62        8.81      8.03 o
   3   8  17        0.25        3.92     10.77 o
   4   8  17        6.19       15.32     11.68 o
   5   8  17        8.59       12.87     11.96 o
  -4   9  17        8.50        2.69      8.87 o
  -3   9  17        2.53        2.70      9.02 o
  -2   9  17       19.98       16.04     13.39 o
  -1   9  17       19.15       31.34      9.60 o
   0   9  17        3.39        1.60      7.87 o
   1   9  17       19.20       25.87      9.97 o
   2   9  17       19.96       28.26     13.71 o
   3   9  17        2.54       -5.46     11.61 o
   4   9  17        8.51       20.56     13.36 o
  -2  10  17        0.17       -5.42      8.76 o
  -1  10  17        7.57       18.01      9.57 o
   0  10  17        0.99        7.49      8.63 o
   1  10  17        7.56       -3.23     16.12 o
   2  10  17        0.17        1.61     12.38 o
   0   0  18      317.28      320.94     19.88 o
   1   0  18       59.93       55.99      5.25 o
   2   0  18       42.23       31.85      4.41 o
   3   0  18        0.02       -2.69      2.69 o
   4   0  18       11.83        7.59      3.32 o
   5   0  18       29.53       26.18      4.67 o
   6   0  18        0.60        9.10      6.01 o
   7   0  18       27.73        3.35     16.61 o
   8   0  18        0.97       -9.71      9.71 o
   9   0  18       10.22       23.47     12.73 o
  -9   1  18        7.16       -3.08     38.96 o
  -8   1  18        8.33       -5.67     11.54 o
  -7   1  18        8.74       14.47      7.13 o
  -6   1  18       36.16       29.15      8.22 o
  -5   1  18       19.94       16.42      4.09 o
  -4   1  18       10.00        6.91      3.36 o
  -3   1  18       47.73       48.30      4.94 o
  -2   1  18      141.32      131.81      7.84 o
  -1   1  18      330.71      317.71     14.26 o
   0   1  18       34.00       39.35      4.83 o
   1   1  18      330.57      330.57     16.56 o
   2   1  18      141.33      140.74      9.40 o
   3   1  18       47.71       46.54      5.62 o
   4   1  18       10.00        1.86      3.63 o
   5   1  18       19.95       14.37      9.97 o
   6   1  18       36.19       39.66     12.10 o
   7   1  18        8.75       -5.60     10.35 o
   8   1  18        8.32        3.80     11.56 o
   9   1  18        7.16       -3.02     12.01 o
  -9   2  18       17.04       -3.85     45.25 o
  -8   2  18        2.42        9.44     12.31 o
  -7   2  18        1.75       -4.40      6.44 o
  -6   2  18       21.42       19.55      7.29 o
  -5   2  18       36.79       33.87      7.37 o
  -4   2  18      121.47      120.99      7.43 o
  -3   2  18        5.17       10.02      4.65 o
  -2   2  18      181.55      187.83      9.77 o
  -1   2  18       93.11      100.54     10.69 o
   0   2  18       22.91       33.44      5.97 o
   1   2  18       93.00      111.52      8.67 o
   2   2  18      181.41      177.76     11.17 o
   3   2  18        5.21        2.38      4.04 o
   4   2  18      121.36      121.90     16.51 o
   5   2  18       36.80       48.68      6.93 o
   6   2  18       21.41       19.23      5.92 o
   7   2  18        1.73       -8.56      9.86 o
   8   2  18        2.41        7.34     26.30 o
  -8   3  18       13.69      -11.68     11.68 o
  -7   3  18        1.98       -5.95      7.03 o
  -6   3  18       33.66       24.67     10.81 o
  -5   3  18       22.34       18.24      4.47 o
  -4   3  18       97.07      106.45      8.35 o
  -3   3  18      273.53      247.43     13.77 o
  -2   3  18       37.19       43.46     11.30 o
  -1   3  18       50.04       47.76      8.83 o
   0   3  18       34.17       44.84     13.27 o
   1   3  18       50.13       47.58      6.72 o
   2   3  18       37.28       43.04      6.56 o
   3   3  18      273.57      245.22     13.70 o
   4   3  18       97.07      107.53     16.86 o
   5   3  18       22.31       14.32     11.82 o
   6   3  18       33.59       37.56      9.02 o
   7   3  18        1.98      -10.84     21.61 o
   8   3  18       13.71      -12.24     22.73 o
  -8   4  18       12.86       -3.22     12.87 o
  -7   4  18       12.85       15.87      8.50 o
  -6   4  18       11.03       10.05      7.54 o
  -5   4  18       12.92       13.37      4.55 o
  -4   4  18       48.41       33.40      5.77 o
  -3   4  18       17.08       18.29      6.92 o
  -2   4  18      332.27      344.95     22.55 o
  -1   4  18       47.16       42.76      8.33 o
   0   4  18        2.63       -3.36     11.19 o
   1   4  18       46.99       49.22      8.38 o
   2   4  18      332.46      353.52     22.06 o
   3   4  18       17.12       18.41      6.49 o
   4   4  18       48.46       53.36     11.05 o
   5   4  18       12.91       21.05      8.88 o
   6   4  18       11.05       23.62      8.19 o
   7   4  18       12.84       17.42     22.59 o
   8   4  18       12.87      -15.25     24.41 o
  -7   5  18        2.63        2.06      8.37 o
  -6   5  18       30.76       23.22      8.74 o
  -5   5  18        3.65       -3.86      3.86 o
  -4   5  18        6.35       -8.25     12.87 o
  -3   5  18       25.72       29.93      8.08 o
  -2   5  18       45.57       50.11     16.47 o
  -1   5  18       58.53       57.64     13.29 o
   0   5  18       57.72       65.87      9.81 o
   1   5  18       58.47       51.70      9.09 o
   2   5  18       45.42       47.14     15.46 o
   3   5  18       25.67       26.98     14.37 o
   4   5  18        6.34       -7.34      7.55 o
   5   5  18        3.65        1.00      7.03 o
   6   5  18       30.78       36.71     14.72 o
   7   5  18        2.64        3.20      8.90 o
  -7   6  18       10.31        7.62     14.48 o
  -6   6  18       23.76       12.31     18.43 o
  -5   6  18        5.23       -6.87      6.87 o
  -4   6  18       13.63       13.88      8.92 o
  -3   6  18       32.34       33.42     12.52 o
  -2   6  18       15.39       23.81      7.93 o
  -1   6  18        5.66        9.03      7.19 o
   0   6  18        6.20       -3.28      7.73 o
   1   6  18        5.68        1.12      6.48 o
   2   6  18       15.38       19.10      7.64 o
   3   6  18       32.35       39.03     11.96 o
   4   6  18       13.62       13.93      8.87 o
   5   6  18        5.25       -3.45      8.09 o
   6   6  18       23.78       30.40     10.31 o
   7   6  18       10.31       21.90     23.46 o
  -6   7  18        3.03       -3.20     17.76 o
  -5   7  18       20.17       14.55      8.97 o
  -4   7  18       11.36        6.83      8.08 o
  -3   7  18       12.75        5.71      7.68 o
  -2   7  18       16.24       14.51      9.51 o
  -1   7  18       56.68       57.61     18.92 o
   0   7  18        0.00        2.53      6.62 o
   1   7  18       56.64       58.62     10.14 o
   2   7  18       16.29       19.95      7.82 o
   3   7  18       12.75       10.31      9.35 o
   4   7  18       11.38       21.45     13.88 o
   5   7  18       20.12        7.75     14.55 o
   6   7  18        3.02      -12.87     12.87 o
  -5   8  18        1.25       -6.09      8.30 o
  -4   8  18        3.48       13.80      8.62 o
  -3   8  18       10.31        6.19      8.00 o
  -2   8  18        4.16        8.42      8.09 o
  -1   8  18       15.28       23.07      8.93 o
   0   8  18        1.04        6.03      7.46 o
   1   8  18       15.27        8.18      8.09 o
   2   8  18        4.17       -1.41     10.11 o
   3   8  18       10.31        9.72     12.24 o
   4   8  18        3.48       -7.83     10.84 o
   5   8  18        1.25       -5.04     11.19 o
  -3   9  18        1.15       -5.77      8.09 o
  -2   9  18        2.61       -0.52      8.17 o
  -1   9  18        6.06       -1.10      8.24 o
   0   9  18       26.36       34.50     10.56 o
   1   9  18        6.06        9.05      9.13 o
   2   9  18        2.61       -6.85     11.40 o
   3   9  18        1.15        2.73     12.31 o
   1   0  19      145.55      160.64      9.13 o
   2   0  19      102.05      126.41      7.98 o
   3   0  19      115.38      109.84      7.37 o
   4   0  19      104.70       96.69     10.86 o
   5   0  19        2.42        2.54      3.67 o
   6   0  19        5.63       10.98      6.50 o
   7   0  19        3.57       -4.00      8.29 o
   8   0  19        0.13      -11.64     11.64 o
  -8   1  19        0.04       -1.47     12.59 o
  -7   1  19        3.35       -6.71      9.41 o
  -6   1  19        4.30        4.12      5.98 o
  -5   1  19       31.68       37.30      5.16 o
  -4   1  19       12.58        7.37      4.31 o
  -3   1  19      125.28      129.58      7.95 o
  -2   1  19       75.20       75.30      6.40 o
  -1   1  19      244.89      260.19     12.56 o
   0   1  19      192.02      203.86     10.64 o
   1   1  19      244.86      267.46     14.63 o
   2   1  19       75.25       77.80     11.32 o
   3   1  19      125.32      122.22      8.79 o
   4   1  19       12.56        0.81      7.59 o
   5   1  19       31.68       27.22     13.39 o
   6   1  19        4.31        0.49      9.16 o
   7   1  19        3.36       -1.26     10.56 o
   8   1  19        0.04       -6.35     11.18 o
  -8   2  19       19.96       23.36     13.36 o
  -7   2  19        4.01       -4.15      6.67 o
  -6   2  19       10.01       11.32     11.54 o
  -5   2  19        5.11        6.00      4.03 o
  -4   2  19       73.90       64.76      5.98 o
  -3   2  19       17.28       16.53      4.45 o
  -2   2  19      240.32      268.04     12.69 o
  -1   2  19      144.69      169.14     11.34 o
   0   2  19      715.95      753.24     34.58 o
   1   2  19      144.51      154.32     10.82 o
   2   2  19      240.33      263.90     14.50 o
   3   2  19       17.23       15.86      5.05 o
   4   2  19       73.87       67.35      9.00 o
   5   2  19        5.09       13.13      5.56 o
   6   2  19       10.02       20.84      6.32 o
   7   2  19        4.03       11.96     12.94 o
   8   2  19       19.94       27.00     29.09 o
  -8   3  19        9.62       10.42     13.43 o
  -7   3  19       15.50        1.57      7.62 o
  -6   3  19        1.43        1.56      7.83 o
  -5   3  19       24.68       27.77      5.14 o
  -4   3  19       16.64       23.35      7.07 o
  -3   3  19      118.49      138.33     14.74 o
  -2   3  19       36.59       41.19      6.81 o
  -1   3  19       29.87       34.75      6.77 o
   0   3  19      258.02      265.61     20.67 o
   1   3  19       29.98       31.77      6.43 o
   2   3  19       36.52       45.61      7.46 o
   3   3  19      118.49      150.03     19.42 o
   4   3  19       16.72        9.03      6.33 o
   5   3  19       24.63       29.82      7.18 o
   6   3  19        1.43       -4.97      6.43 o
   7   3  19       15.50        8.88     25.18 o
   8   3  19        9.64       19.51     26.37 o
  -7   4  19       14.42        3.20      8.12 o
  -6   4  19       23.93       19.79      8.20 o
  -5   4  19       16.43       14.51      6.21 o
  -4   4  19       46.92       45.01      6.58 o
  -3   4  19       31.71       33.77      8.05 o
  -2   4  19       79.37       86.50     10.82 o
  -1   4  19       17.82        9.14     11.71 o
   0   4  19      227.91      233.07     26.79 o
   1   4  19       17.77        9.53      7.17 o
   2   4  19       79.45       90.23     10.77 o
   3   4  19       31.75       34.47      7.23 o
   4   4  19       47.01       58.54     11.68 o
   5   4  19       16.44       18.88      8.88 o
   6   4  19       23.89       31.53     24.02 o
   7   4  19       14.41       38.19     25.32 o
   8   4  19       13.58        4.41     27.14 o
  -7   5  19        9.79       -9.72     13.22 o
  -6   5  19        1.37        1.62      7.97 o
  -5   5  19       18.85       26.69      8.25 o
  -4   5  19       24.86       29.42     11.99 o
  -3   5  19       24.65       20.81      7.62 o
  -2   5  19       17.11       11.45      7.32 o
  -1   5  19       92.72       93.49     19.44 o
   0   5  19      145.35      182.18     15.38 o
   1   5  19       92.68      115.71     36.16 o
   2   5  19       17.10       16.23     15.77 o
   3   5  19       24.57       29.44     10.77 o
   4   5  19       24.87       35.11     11.19 o
   5   5  19       18.78        8.18      8.75 o
   6   5  19        1.36        9.25      8.71 o
   7   5  19        9.81       13.09     20.53 o
  -6   6  19        8.74       -0.09      9.97 o
  -5   6  19        3.18       -3.84      7.59 o
  -4   6  19       20.37       15.84     15.60 o
  -3   6  19        5.32       10.41      7.47 o
  -2   6  19       26.92       29.48      8.59 o
  -1   6  19       53.94       42.25      9.26 o
   0   6  19        0.00       -3.82      6.20 o
   1   6  19       54.04       72.39     10.14 o
   2   6  19       26.86       27.36      8.45 o
   3   6  19        5.30        3.85      9.51 o
   4   6  19       20.36       12.75      9.02 o
   5   6  19        3.20        4.07      8.51 o
   6   6  19        8.76       -5.13     14.79 o
  -5   7  19       10.03        6.59      8.77 o
  -4   7  19       10.72        1.93      7.96 o
  -3   7  19        1.74        1.87      7.69 o
  -2   7  19        3.79       -6.22      6.95 o
  -1   7  19        6.83       -0.73      6.95 o
   0   7  19       13.12       20.93      8.46 o
   1   7  19        6.87       11.11     10.39 o
   2   7  19        3.81       -2.23      7.22 o
   3   7  19        1.74        8.53     10.00 o
   4   7  19       10.69        0.13      9.91 o
   5   7  19       10.05       15.99     10.70 o
  -4   8  19       17.67       15.07     15.74 o
  -3   8  19       13.07       14.98     10.77 o
  -2   8  19       22.87       22.33      9.55 o
  -1   8  19        0.98       -1.78      9.20 o
   0   8  19       62.61       69.87     11.64 o
   1   8  19        0.98        0.06      7.50 o
   2   8  19       22.89        3.29     11.12 o
   3   8  19       13.08       12.03     13.36 o
   4   8  19       17.69        4.76     12.31 o
  -3   9  19        5.82       -2.52     12.31 o
  -2   9  19        0.02       -3.51      8.22 o
  -1   9  19       20.36        8.12     16.93 o
   0   9  19        1.47        2.60      8.21 o
   1   9  19       20.34       13.26     20.53 o
   2   9  19        0.02       -3.36     11.40 o
   3   9  19        5.81      -10.49     11.26 o
   0   0  20     1855.24     2018.89    106.50 o
   1   0  20        1.04        2.88      4.01 o
   2   0  20      144.04      153.72      8.97 o
   3   0  20       61.31       92.29      6.94 o
   4   0  20       64.21       56.71      7.29 o
   5   0  20       28.88       26.89      5.55 o
   6   0  20        0.06       -3.78      5.64 o
   7   0  20        6.26       10.44      7.34 o
   8   0  20        5.66        6.08     12.80 o
  -8   1  20        9.46       -4.27     12.31 o
  -7   1  20        1.24       -5.48      7.24 o
  -6   1  20       14.67        6.34      6.70 o
  -5   1  20       20.14       20.43      4.81 o
  -4   1  20       17.97       18.63      4.88 o
  -3   1  20        0.01       -2.33      3.41 o
  -2   1  20       78.49       86.18      6.97 o
  -1   1  20      299.94      332.74     15.20 o
   0   1  20      164.50      216.77     13.37 o
   1   1  20      299.64      335.88     15.11 o
   2   1  20       78.40       85.33      7.99 o
   3   1  20        0.01       -3.97      3.97 o
   4   1  20       17.95        6.95      5.92 o
   5   1  20       20.08       13.73      5.66 o
   6   1  20       14.67        7.95      5.23 o
   7   1  20        1.24        2.52     11.40 o
   8   1  20        9.44        7.55     12.57 o
  -8   2  20        2.48       -6.64     12.73 o
  -7   2  20        6.46       -2.54      7.17 o
  -6   2  20        2.25       -6.11      6.11 o
  -5   2  20        9.53        6.37      4.32 o
  -4   2  20       20.59       19.99      5.22 o
  -3   2  20       18.80       16.64      4.52 o
  -2   2  20      112.24      128.43      8.61 o
  -1   2  20       16.83       15.28      4.64 o
   0   2  20       27.96       26.11      6.21 o
   1   2  20       16.82       12.39      5.39 o
   2   2  20      112.23      119.10      9.70 o
   3   2  20       18.85       19.35      5.41 o
   4   2  20       20.57       20.05      6.71 o
   5   2  20        9.51        9.00      5.99 o
   6   2  20        2.25       -5.30      5.30 o
   7   2  20        6.42       11.47     13.22 o
   8   2  20        2.49        1.82     30.49 o
  -7   3  20        5.43       -8.33     11.92 o
  -6   3  20       32.06       27.90      9.97 o
  -5   3  20       18.42       13.67      4.95 o
  -4   3  20       57.12       62.35     11.66 o
  -3   3  20       80.37       88.16      9.59 o
  -2   3  20      133.28      146.80     16.65 o
  -1   3  20       89.55      110.48     12.27 o
   0   3  20      102.14      116.68     10.02 o
   1   3  20       89.69      124.24     10.56 o
   2   3  20      133.21      123.39     10.41 o
   3   3  20       80.47       81.62     14.36 o
   4   3  20       57.03       78.37      9.94 o
   5   3  20       18.39       17.08      7.15 o
   6   3  20       32.00       33.50     10.14 o
   7   3  20        5.41       -2.52     25.81 o
  -7   4  20        7.57       -2.73      8.12 o
  -6   4  20        1.09       -6.92      6.92 o
  -5   4  20       21.44       27.91      6.08 o
  -4   4  20       14.83        6.21      9.16 o
  -3   4  20       45.06       57.62      9.33 o
  -2   4  20        1.60       -1.76      5.76 o
  -1   4  20       95.67       93.54     11.15 o
   0   4  20        0.21        0.64      7.76 o
   1   4  20       95.81       94.08     13.74 o
   2   4  20        1.61       -5.19      5.19 o
   3   4  20       45.01       42.10     11.96 o
   4   4  20       14.85       20.63      9.65 o
   5   4  20       21.44       27.14     10.14 o
   6   4  20        1.09       -5.76      9.06 o
   7   4  20        7.58       17.83     26.16 o
  -6   5  20       18.60        6.08      8.58 o
  -5   5  20       15.98       14.39      5.73 o
  -4   5  20       17.61        6.74      9.62 o
  -3   5  20       19.08       17.03     10.77 o
  -2   5  20       10.91        5.58      7.06 o
  -1   5  20       16.44       18.54      7.65 o
   0   5  20       10.26       -0.34     12.55 o
   1   5  20       16.44       13.67      7.22 o
   2   5  20       10.88       10.33      6.72 o
   3   5  20       19.08       21.33     10.35 o
   4   5  20       17.64       22.94     10.49 o
   5   5  20       15.95       16.09     10.35 o
   6   5  20       18.63       23.72     10.63 o
   7   5  20       13.16       -3.01     25.04 o
  -6   6  20       14.73       11.50      9.51 o
  -5   6  20        7.90        2.89      5.99 o
  -4   6  20       43.96       43.01     18.32 o
  -3   6  20       20.76       17.27      8.60 o
  -2   6  20       20.11       17.35     14.20 o
  -1   6  20        2.79       -6.35      6.35 o
   0   6  20        1.69       -5.50      6.57 o
   1   6  20        2.76        5.59      6.81 o
   2   6  20       20.07       13.42      7.66 o
   3   6  20       20.77       36.23     12.94 o
   4   6  20       43.94       50.36     13.64 o
   5   6  20        7.93       -7.31     11.85 o
   6   6  20       14.76        9.74     12.27 o
  -5   7  20        1.72       -4.29     17.14 o
  -4   7  20        0.50       -4.66      8.71 o
  -3   7  20        0.81       -4.12      7.82 o
  -2   7  20        5.27       -2.70      7.80 o
  -1   7  20        0.09       -4.56      9.51 o
   0   7  20        0.05       -6.18      7.11 o
   1   7  20        0.09       -2.22      7.26 o
   2   7  20        5.30        3.57     11.40 o
   3   7  20        0.81        0.28     10.63 o
   4   7  20        0.50      -10.35     10.35 o
   5   7  20        1.71       -8.06      9.26 o
  -4   8  20        0.07       -7.80      8.43 o
  -3   8  20        3.63        0.30      8.15 o
  -2   8  20       10.25       17.52      9.37 o
  -1   8  20        4.20        5.60      8.43 o
   0   8  20        5.23        3.84      8.57 o
   1   8  20        4.18       -7.48      8.08 o
   2   8  20       10.25       19.09     12.87 o
   3   8  20        3.66       15.81     12.87 o
   4   8  20        0.07        1.12     11.54 o
  -1   9  20       26.90       28.03     21.05 o
   0   9  20        1.30       12.71      9.45 o
   1   9  20       26.89       25.95     14.27 o
   1   0  21       47.86       51.99      6.05 o
   2   0  21      211.63      254.56     12.39 o
   3   0  21       86.74       92.17      7.15 o
   4   0  21        6.52        2.40      4.45 o
   5   0  21       16.42       11.67      4.87 o
   6   0  21        5.52        0.27      6.27 o
   7   0  21        0.15       -5.73      7.41 o
  -7   1  21        4.92        3.31      7.85 o
  -6   1  21       10.22       18.23      7.54 o
  -5   1  21       14.90       15.31      4.94 o
  -4   1  21       23.71       24.34      5.46 o
  -3   1  21        0.40       -3.44      3.44 o
  -2   1  21       44.38       52.76      5.78 o
  -1   1  21      174.55      188.18     10.47 o
   0   1  21       29.23       38.74      5.62 o
   1   1  21      174.64      197.83     10.53 o
   2   1  21       44.35       39.44      5.97 o
   3   1  21        0.41       -4.02      4.02 o
   4   1  21       23.64       20.52      6.81 o
   5   1  21       14.97       21.64      6.41 o
   6   1  21       10.20        5.72      5.77 o
   7   1  21        4.93        7.74      7.77 o
  -7   2  21        8.51        0.90      7.88 o
  -6   2  21        3.12       -2.14      9.86 o
  -5   2  21        1.67       -3.66      3.66 o
  -4   2  21       29.86       20.40      7.27 o
  -3   2  21        5.51        4.52      4.01 o
  -2   2  21       37.12       40.57      5.80 o
  -1   2  21       52.28       64.67      6.55 o
   0   2  21       58.89       69.83      8.03 o
   1   2  21       52.32       49.38      7.20 o
   2   2  21       37.10       43.23      6.74 o
   3   2  21        5.52       -4.69      5.11 o
   4   2  21       29.85       27.27      7.72 o
   5   2  21        1.67       -0.57      5.61 o
   6   2  21        3.13        6.38      6.39 o
   7   2  21        8.51       13.01     13.43 o
  -7   3  21        4.22       -1.77     11.92 o
  -6   3  21        6.93       -3.17      7.07 o
  -5   3  21        1.41        1.81      4.49 o
  -4   3  21       11.95       11.49      5.27 o
  -3   3  21        0.09        1.03      4.66 o
  -2   3  21       18.42       26.60      5.29 o
  -1   3  21       11.57       17.06      6.91 o
   0   3  21        8.04        1.71      5.48 o
   1   3  21       11.57        9.11      5.44 o
   2   3  21       18.45       21.30      6.07 o
   3   3  21        0.09        4.46      6.16 o
   4   3  21       11.91       29.02      7.83 o
   5   3  21        1.42       -1.78      6.25 o
   6   3  21        6.95        0.07      8.46 o
   7   3  21        4.21       21.33     29.23 o
  -7   4  21        5.27        0.59      8.94 o
  -6   4  21        0.59       -5.78      7.22 o
  -5   4  21        0.97       -4.49      4.49 o
  -4   4  21        6.84        7.92      5.30 o
  -3   4  21       43.07       46.77      9.20 o
  -2   4  21        9.51       10.52      7.02 o
  -1   4  21       36.26       47.68      9.05 o
   0   4  21       41.22       66.26      9.86 o
   1   4  21       36.33       70.31     13.85 o
   2   4  21        9.55        1.29      6.32 o
   3   4  21       43.16       54.27     13.50 o
   4   4  21        6.85       26.51     10.28 o
   5   4  21        0.97       -0.42      8.32 o
   6   4  21        0.59       -8.88      8.88 o
   7   4  21        5.27       -2.87     26.79 o
  -6   5  21        2.44       -5.81      8.04 o
  -5   5  21       15.21        5.48      5.92 o
  -4   5  21        5.67        4.54      5.76 o
  -3   5  21        0.06       -1.99      6.58 o
  -2   5  21       13.91        7.10     15.18 o
  -1   5  21        5.07       -1.05     14.20 o
   0   5  21        0.59      -11.05     11.05 o
   1   5  21        5.07       -3.74      6.23 o
   2   5  21       13.88        4.86      7.48 o
   3   5  21        0.06       -3.99      8.95 o
   4   5  21        5.66        0.14      9.02 o
   5   5  21       15.23        2.17     10.42 o
   6   5  21        2.43        3.54      9.82 o
  -5   6  21        3.83        5.52      6.61 o
  -4   6  21        3.62        6.98      8.21 o
  -3   6  21        2.54       -5.58     19.48 o
  -2   6  21        7.69        3.60      7.57 o
  -1   6  21        4.03       -2.71      9.76 o
   0   6  21        6.05       -0.06      7.24 o
   1   6  21        4.01        1.91      8.36 o
   2   6  21        7.72        2.59     10.56 o
   3   6  21        2.51       -9.09      9.09 o
   4   6  21        3.62       -0.56     10.63 o
   5   6  21        3.81        3.61      9.79 o
  -4   7  21        0.14       -2.88      8.63 o
  -3   7  21       10.03       10.27      8.62 o
  -2   7  21        2.30       -7.86      7.86 o
  -1   7  21        7.69      -10.07     10.07 o
   0   7  21       15.59        8.18      8.19 o
   1   7  21        7.72       12.40      8.03 o
   2   7  21        2.29       -7.83     10.91 o
   3   7  21       10.04       10.77     12.10 o
   4   7  21        0.14      -10.28     10.28 o
  -3   8  21        4.64       21.16     10.04 o
  -2   8  21        1.68       -4.08      8.48 o
  -1   8  21       39.25       48.83     20.18 o
   0   8  21        3.43       -1.17      8.34 o
   1   8  21       39.27       51.83     11.68 o
   2   8  21        1.68        9.72     12.45 o
   3   8  21        4.64       13.57     12.59 o
   0   0  22       27.94       59.85     15.32 o
   1   0  22      161.28      175.63      9.98 o
   2   0  22        4.25        6.17      4.04 o
   3   0  22       14.53       15.16      4.56 o
   4   0  22        1.19       -0.07      4.51 o
   5   0  22        3.14        1.70      4.61 o
   6   0  22        0.00        0.06     11.68 o
   7   0  22        0.10        7.56      8.16 o
  -7   1  22       11.32        9.55      8.66 o
  -6   1  22       14.83        6.91      7.68 o
  -5   1  22       21.66       18.84      5.54 o
  -4   1  22       19.70       25.37      6.00 o
  -3   1  22        2.45       -0.81      3.88 o
  -2   1  22       16.73       18.64      4.77 o
  -1   1  22       30.05       34.60      5.36 o
   0   1  22        4.05        0.83      4.11 o
   1   1  22       30.01       29.85      5.40 o
   2   1  22       16.79       14.15      4.65 o
   3   1  22        2.46        1.35      4.36 o
   4   1  22       19.74       26.23      5.88 o
   5   1  22       21.60       18.96      7.22 o
   6   1  22       14.81       23.11      6.12 o
   7   1  22       11.33        9.25     15.18 o
  -7   2  22        0.25       -1.70      7.90 o
  -6   2  22       20.38       17.03      8.42 o
  -5   2  22        3.32       -1.67      4.66 o
  -4   2  22        1.21       -4.21      4.21 o
  -3   2  22        6.50        5.09      5.00 o
  -2   2  22       20.80       24.10      5.82 o
  -1   2  22       20.74       24.46      5.25 o
   0   2  22       47.02       68.57      6.87 o
   1   2  22       20.79       17.36      5.99 o
   2   2  22       20.80       25.37      8.15 o
   3   2  22        6.50        0.54      6.52 o
   4   2  22        1.21       -5.16      6.78 o
   5   2  22        3.32        4.94      6.62 o
   6   2  22       20.37       24.97      8.05 o
   7   2  22        0.24      -13.22     13.22 o
  -6   3  22        0.37        4.18      8.04 o
  -5   3  22       18.74       26.04      6.14 o
  -4   3  22        1.26       -0.35      4.80 o
  -3   3  22        0.87       -3.10      4.54 o
  -2   3  22       29.22       32.24      5.89 o
  -1   3  22       10.75        7.60      5.79 o
   0   3  22       56.66       74.87      8.64 o
   1   3  22       10.81       10.05      5.80 o
   2   3  22       29.25       33.38      9.80 o
   3   3  22        0.87       -3.35      6.55 o
   4   3  22        1.27        0.53      6.46 o
   5   3  22       18.75       19.48      8.37 o
   6   3  22        0.37       -2.31      9.30 o
   7   3  22        7.37        8.39     32.10 o
  -6   4  22        6.17       -5.02      7.73 o
  -5   4  22        7.20       10.51      5.67 o
  -4   4  22       33.85       33.90      9.70 o
  -3   4  22        6.93       -1.48      5.46 o
  -2   4  22       15.58       10.77      7.44 o
  -1   4  22       21.14       25.04      7.98 o
   0   4  22       18.11       11.62     10.07 o
   1   4  22       21.16       27.81      8.23 o
   2   4  22       15.56       16.42      7.57 o
   3   4  22        6.92       -7.27      8.81 o
   4   4  22       33.94       40.22     12.10 o
   5   4  22        7.18       -0.49      9.51 o
   6   4  22        6.17       -9.02      9.02 o
  -5   5  22        3.13        7.69      6.28 o
  -4   5  22        5.19        3.25      9.04 o
  -3   5  22        7.59        3.82      8.64 o
  -2   5  22       12.62       10.31      7.76 o
  -1   5  22        5.10        1.29      6.92 o
   0   5  22        1.69       -6.17      6.17 o
   1   5  22        5.10        2.53      6.61 o
   2   5  22       12.63       17.93      8.01 o
   3   5  22        7.57        3.71     10.49 o
   4   5  22        5.20       -7.55     10.07 o
   5   5  22        3.12        6.71     10.77 o
  -5   6  22        5.06       -4.69      6.61 o
  -4   6  22       26.64       37.76     18.57 o
  -3   6  22        5.98        3.49      8.26 o
  -2   6  22       24.27        0.57     21.16 o
  -1   6  22        4.00       -1.63      7.51 o
   0   6  22        0.30       -6.37      6.88 o
   1   6  22        4.00        1.95      7.16 o
   2   6  22       24.22       51.48     14.34 o
   3   6  22        5.98        7.76     11.82 o
   4   6  22       26.67       38.54     13.85 o
   5   6  22        5.05       10.08     10.50 o
  -3   7  22        1.14       -8.00      8.00 o
  -2   7  22        5.34       -7.73      7.73 o
  -1   7  22        0.67       -2.51      8.20 o
   0   7  22        0.11       -7.21      7.21 o
   1   7  22        0.68       -1.51      7.92 o
   2   7  22        5.32       -1.96     11.19 o
   3   7  22        1.15       -8.95     10.77 o
   4   7  22        9.36        7.97     12.24 o
  -1   8  22       14.14       30.44     11.00 o
   0   8  22        1.97       -4.97      8.70 o
   1   8  22       14.11       37.98     16.23 o
   1   0  23       11.35       21.41      4.99 o
   2   0  23        1.93        4.05      4.16 o
   3   0  23        6.21        1.94      4.63 o
   4   0  23        3.12        1.05      4.88 o
   5   0  23        5.68        2.94      5.09 o
   6   0  23        0.01       -3.25      6.58 o
  -6   1  23        2.72       -5.44      6.85 o
  -5   1  23        4.01        4.93      7.01 o
  -4   1  23        2.91        0.03      4.82 o
  -3   1  23        4.74       -4.94      4.94 o
  -2   1  23       11.84       14.58      4.70 o
  -1   1  23        2.42        1.70      4.18 o
   0   1  23        0.25       -3.21      4.01 o
   1   1  23        2.43       -0.66      4.08 o
   2   1  23       11.86        7.72      4.42 o
   3   1  23        4.72       -1.09      4.74 o
   4   1  23        2.91        4.13      5.12 o
   5   1  23        4.01        1.40      5.12 o
   6   1  23        2.71        1.30      7.06 o
  -6   2  23        0.84        1.14      9.13 o
  -5   2  23        6.81        3.33      4.88 o
  -4   2  23        0.42       -3.96      4.59 o
  -3   2  23       10.52        5.34      5.35 o
  -2   2  23       10.29       10.09      4.79 o
  -1   2  23        6.40       -1.50      4.26 o
   0   2  23       68.42      103.87     14.53 o
   1   2  23        6.39        4.23      4.48 o
   2   2  23       10.29       12.35      5.73 o
   3   2  23       10.49       16.52      7.56 o
   4   2  23        0.41        2.63      6.76 o
   5   2  23        6.80       -4.63      6.87 o
   6   2  23        0.83        2.54      6.95 o
  -6   3  23        2.24       11.88      7.93 o
  -5   3  23        6.14        5.49      5.47 o
  -4   3  23        8.10        5.69      5.68 o
  -3   3  23        7.13        5.09      5.52 o
  -2   3  23       23.81       27.98      5.87 o
  -1   3  23        0.07       -4.10      5.58 o
   0   3  23       29.01       44.15      7.72 o
   1   3  23        0.07        0.56      9.07 o
   2   3  23       23.80       34.12     14.01 o
   3   3  23        7.14        7.39     10.42 o
   4   3  23        8.09       10.19      7.49 o
   5   3  23        6.14       12.46      8.99 o
   6   3  23        2.24        3.29     10.00 o
  -5   4  23        1.16        4.11      5.73 o
  -4   4  23       18.63       33.60      9.27 o
  -3   4  23        3.30       -2.46      5.72 o
  -2   4  23        0.05       -3.42      7.66 o
  -1   4  23        2.77        1.92      7.10 o
   0   4  23        0.00       -2.99      6.35 o
   1   4  23        2.79       -0.33      6.40 o
   2   4  23        0.05       -6.06      6.06 o
   3   4  23        3.32       -8.60      8.60 o
   4   4  23       18.63       13.64     11.33 o
   5   4  23        1.15       -9.09      9.09 o
  -5   5  23       23.15       26.62      7.60 o
  -4   5  23        3.93       -0.31      6.37 o
  -3   5  23        5.17        0.90      7.87 o
  -2   5  23        5.14       -7.12      8.95 o
  -1   5  23        4.31        4.48     10.07 o
   0   5  23        2.91        6.74      7.59 o
   1   5  23        4.31        0.52      8.71 o
   2   5  23        5.15       -4.62     10.42 o
   3   5  23        5.16        0.07     10.28 o
   4   5  23        3.94       -9.44     10.63 o
   5   5  23       23.16       41.96     13.50 o
  -4   6  23        2.90       -1.04      8.75 o
  -3   6  23        5.63        6.83      8.43 o
  -2   6  23        1.16       -1.03      8.06 o
  -1   6  23        1.63       -7.89      7.91 o
   0   6  23        1.57       -6.04      8.09 o
   1   6  23        1.62       -7.00      7.93 o
   2   6  23        1.16      -10.84     10.84 o
   3   6  23        5.66       -2.31     11.54 o
   4   6  23        2.91      -10.84     10.84 o
  -2   7  23        0.89       -7.44      8.34 o
  -1   7  23       18.47        8.63     12.76 o
   0   7  23        2.08       -6.39      8.48 o
   1   7  23       18.46       25.74     13.50 o
   2   7  23        0.89       -8.04     11.75 o
   0   0  24       80.89      104.77     12.09 o
   1   0  24        8.25       17.37      4.95 o
   2   0  24        1.29       -4.03      4.03 o
   3   0  24        0.02       -4.65      4.65 o
   4   0  24        4.68        8.29      5.66 o
   5   0  24        9.46        0.29      5.35 o
   6   0  24        0.63        0.24      7.63 o
  -6   1  24        0.16       -7.39      7.39 o
  -5   1  24        5.64       -0.21      6.56 o
  -4   1  24        5.11        4.02      6.02 o
  -3   1  24       19.34       19.80      6.56 o
  -2   1  24        6.24        9.57      4.64 o
  -1   1  24        2.75       -1.53      4.26 o
   0   1  24        2.56       -4.38      4.38 o
   1   1  24        2.77        0.94      4.46 o
   2   1  24        6.25        5.18      4.47 o
   3   1  24       19.37       31.77      6.66 o
   4   1  24        5.12       -0.70      5.33 o
   5   1  24        5.63       -4.53      5.46 o
   6   1  24        0.16       -1.32      7.68 o
  -6   2  24        7.99        6.04      8.44 o
  -5   2  24        1.25       -5.07      5.07 o
  -4   2  24       12.97       14.73      6.17 o
  -3   2  24       21.57        9.38      7.17 o
  -2   2  24       24.85       42.02      6.49 o
  -1   2  24       12.74       12.09      5.14 o
   0   2  24        7.08        4.37      4.67 o
   1   2  24       12.77       18.11      5.32 o
   2   2  24       24.86       26.76      5.58 o
   3   2  24       21.62       34.17      9.05 o
   4   2  24       12.97       21.88      8.59 o
   5   2  24        1.25       -4.23      9.62 o
   6   2  24        7.98       21.19     14.48 o
  -5   3  24       19.76       29.03      7.12 o
  -4   3  24       15.36       25.94      6.89 o
  -3   3  24        5.80        9.40      6.16 o
  -2   3  24        5.57        9.79      5.90 o
  -1   3  24        2.44       -4.72      4.72 o
   0   3  24        1.45       -5.27      5.27 o
   1   3  24        2.46        0.48      5.56 o
   2   3  24        5.58       12.24      7.96 o
   3   3  24        5.82       10.14     10.42 o
   4   3  24       15.36       20.22      8.57 o
   5   3  24       19.79       51.89     10.13 o
  -5   4  24       10.95        8.41      7.88 o
  -4   4  24       14.61       16.15      6.82 o
  -3   4  24        9.70       17.06      6.98 o
  -2   4  24        6.88        9.23      6.81 o
  -1   4  24        1.77       -0.05      6.90 o
   0   4  24       17.33       16.94     24.06 o
   1   4  24        1.78       -6.57      6.57 o
   2   4  24        6.88        8.60     11.19 o
   3   4  24        9.71       21.05     11.96 o
   4   4  24       14.64       18.81     12.10 o
   5   4  24       10.96       -2.66     10.56 o
  -4   5  24        4.66       -3.36      6.60 o
  -3   5  24        1.41       -6.63      6.64 o
  -2   5  24        6.17        2.64      8.34 o
  -1   5  24        5.01        2.19      7.99 o
   0   5  24        0.85       -5.45      7.32 o
   1   5  24        5.01        2.21      9.86 o
   2   5  24        6.15        4.62     11.96 o
   3   5  24        1.41      -10.07     10.07 o
   4   5  24        4.65      -10.35     11.33 o
  -3   6  24        4.22       -4.21      8.62 o
  -2   6  24        0.95       -1.36      8.06 o
  -1   6  24        1.14       -7.59      7.59 o
   0   6  24        4.23       -1.43      8.30 o
   1   6  24        1.14       -7.81      7.81 o
   2   6  24        0.96        2.38     11.68 o
   3   6  24        4.22       14.69     12.73 o
   0   7  24        5.92       21.33     14.06 o
   1   7  24        3.95      -10.56     10.56 o
   1   0  25        0.00       -2.56      4.52 o
   2   0  25        2.83       -1.53      4.65 o
   3   0  25        0.10       -5.13      5.13 o
   4   0  25        9.76        5.95      5.83 o
   5   0  25        3.02        2.77      5.74 o
  -5   1  25        0.23       -5.38      5.38 o
  -4   1  25        5.38        4.03      5.71 o
  -3   1  25        8.54        8.58      5.92 o
  -2   1  25       16.68       26.94      6.00 o
  -1   1  25       10.88       11.97      5.32 o
   0   1  25        0.62       -4.29      4.29 o
   1   1  25       10.87        5.17      5.53 o
   2   1  25       16.65       15.45      6.40 o
   3   1  25        8.53        8.80      5.88 o
   4   1  25        5.36        4.57      6.04 o
   5   1  25        0.24       -3.51      5.72 o
  -5   2  25        1.05        0.81      5.78 o
  -4   2  25        0.52       -5.23      5.23 o
  -3   2  25        2.03        0.21      5.51 o
  -2   2  25       27.22       34.33      6.42 o
  -1   2  25        3.43       -2.18      5.21 o
   0   2  25        0.58       -0.05      4.67 o
   1   2  25        3.44       -2.26      4.90 o
   2   2  25       27.21       31.94      7.27 o
   3   2  25        2.02        5.33      5.81 o
   4   2  25        0.52        2.07      5.77 o
   5   2  25        1.05        0.94      6.04 o
  -5   3  25        9.24       19.40      7.85 o
  -4   3  25       15.84       23.11      7.11 o
  -3   3  25        6.74        7.76      6.25 o
  -2   3  25        3.07        2.58      6.18 o
  -1   3  25       15.04       30.21      6.49 o
   0   3  25       18.62       21.36      6.83 o
   1   3  25       15.03       23.71      7.33 o
   2   3  25        3.06        1.31      7.83 o
   3   3  25        6.74        3.48      8.55 o
   4   3  25       15.85       36.35      9.72 o
   5   3  25        9.24       21.29      9.36 o
  -4   4  25        9.50        8.80      7.04 o
  -3   4  25       21.71       28.01      7.90 o
  -2   4  25        9.00       10.20      6.93 o
  -1   4  25        7.87       10.65      8.04 o
   0   4  25        8.10        4.14      7.89 o
   1   4  25        7.85       -1.76      8.99 o
   2   4  25        8.99       18.81     12.38 o
   3   4  25       21.72       29.23     13.85 o
   4   4  25        9.50        7.83     11.89 o
  -3   5  25        8.21        3.65      8.81 o
  -2   5  25        5.45       -3.21      8.16 o
  -1   5  25       11.88        6.62     19.09 o
   0   5  25        1.69       -7.53      7.53 o
   1   5  25       11.90        8.88      8.91 o
   2   5  25        5.47        7.20     12.03 o
   3   5  25        8.21       14.13     12.80 o
  -1   6  25        5.07        1.68      8.95 o
   0   6  25        0.09        3.82      8.87 o
   1   6  25        5.09        9.44     13.50 o
   0   0  26       19.35       10.09      7.77 o
   1   0  26       12.71       14.52      5.94 o
   2   0  26        0.62        2.01      5.64 o
   3   0  26        2.72       -0.71      5.69 o
   4   0  26        0.90       -5.62      5.62 o
  -4   1  26        6.61        4.24      6.25 o
  -3   1  26        2.40       -5.45      5.45 o
  -2   1  26        8.78        9.01      6.19 o
  -1   1  26       19.89       28.33      6.37 o
   0   1  26        6.89        4.39      5.18 o
   1   1  26       19.88       26.34      6.20 o
   2   1  26        8.81       13.40      6.39 o
   3   1  26        2.42       -2.55      5.82 o
   4   1  26        6.60        2.63      6.19 o
  -4   2  26        8.72        2.47      6.74 o
  -3   2  26       10.93       16.63      6.78 o
  -2   2  26       27.58       33.78      7.77 o
  -1   2  26        0.63        3.90      5.11 o
   0   2  26       17.22       18.16      6.01 o
   1   2  26        0.63       -2.06      4.94 o
   2   2  26       27.61       40.21      7.98 o
   3   2  26       10.92        8.66      6.73 o
   4   2  26        8.73        4.94      6.41 o
  -4   3  26        6.66        5.11      6.59 o
  -3   3  26       11.62        7.50      6.90 o
  -2   3  26        1.37        1.98      6.28 o
  -1   3  26        5.67       -1.81      5.42 o
   0   3  26        2.78        1.57      5.44 o
   1   3  26        5.66        4.58      5.75 o
   2   3  26        1.37       -3.75      8.35 o
   3   3  26       11.61       16.88      9.65 o
   4   3  26        6.68        5.54     18.57 o
  -3   4  26        2.48       -0.77      6.84 o
  -2   4  26        1.06       -6.37      6.37 o
  -1   4  26        1.92       -2.64      6.66 o
   0   4  26        4.98        9.07      9.76 o
   1   4  26        1.92       -5.50      7.97 o
   2   4  26        1.07       14.48     12.45 o
   3   4  26        2.49       11.96     12.03 o
  -2   5  26        3.64        1.84      9.47 o
  -1   5  26       22.19       19.68     10.28 o
   0   5  26        3.27        8.40      9.35 o
   1   5  26       22.20       27.63     14.62 o
   2   5  26        3.64        4.13     13.36 o
   1   0  27        0.58       -5.10      5.10 o
   2   0  27        3.54       11.90      6.50 o
   3   0  27        3.48        1.50      6.50 o
   4   0  27        2.85       12.66     10.91 o
  -3   1  27        6.54        4.89      6.43 o
  -2   1  27        8.22       12.56      6.74 o
  -1   1  27        2.97        7.41      5.59 o
   0   1  27        0.34       -5.19      5.19 o
   1   1  27        2.96       -0.74      5.24 o
   2   1  27        8.20       14.52      6.59 o
   3   1  27        6.54       16.27      6.93 o
  -3   2  27        1.62        2.84      6.45 o
  -2   2  27        3.81       -2.13      6.16 o
  -1   2  27        4.01        4.43      5.63 o
   0   2  27        9.86       16.06      6.22 o
   1   2  27        4.02        2.96      5.53 o
   2   2  27        3.82        4.70      6.55 o
   3   2  27        1.62       -6.07      6.07 o
  -3   3  27        8.41        8.67     11.68 o
  -2   3  27       14.02        7.56      9.53 o
  -1   3  27       25.41       31.57      7.16 o
   0   3  27        0.00       -4.41      6.80 o
   1   3  27       25.38       21.39      8.04 o
   2   3  27       14.01       17.12      8.16 o
   3   3  27        8.40       20.84     14.06 o
  -1   4  27        6.77        4.35      8.11 o
   0   4  27       25.30       41.44      9.42 o
   1   4  27        6.77       19.58     14.41 o
   0   0  28        2.33       -1.58      7.86 o
   1   0  28       12.81       13.74      6.36 o
   2   0  28        0.94       -6.00      6.00 o
  -2   1  28       11.04       20.41      7.57 o
  -1   1  28        3.20        5.51      5.94 o
   0   1  28       26.39       38.66      7.44 o
   1   1  28        3.21        6.43      6.78 o
   2   1  28       11.03       27.58      8.18 o
  -2   2  28        3.32        4.24      8.17 o
  -1   2  28        7.78        7.68      6.33 o
   0   2  28        0.59        1.99      6.02 o
   1   2  28        7.77       13.53      7.48 o
   2   2  28        3.32       -1.67      8.01 o
   0   3  28        0.02       -9.02     14.97 o
 
